# Supplementary material for: The complete mitochondrial genomes of five critical phytopathogenic Bipolaris species: features, evolution, and phylogeny
Source: IMA Fungus. 2024 Jun 11;15:15. doi: 10.1186/s43008-024-00149-6 (PMC11167856; doi:10.1186/s43008-024-00149-6)
Supplement: Supplementary file 1 — Additional file 1. [file 43008_2024_149_MOESM1_ESM.xlsx]

## Sheet: Table S1
Table S1 Details of isolates of three Bipolaris used in this study
Species	Strain	Geographic origin	Host	GenBank accession number
				ITS	tef1	GAPDH
B. maydis	ZM358	Henan province	maize	OR690741	OR711400	OR714798
B. zeicola	ZM585-1	Henan province	maize	OR690742	OR711401	OR714799
B. oryzae	ZM347	Henan province	Rice	OR690743	OR711402	OR714800
ITS= internal transcribed spacer, tef1= translation elongation factor-1 alpha and GAPDH= glyceraldehyde3-phosphate dehydrogenase. All strains are stored maintained at the Department of Plant Pathology, Henan Agricultural University, Zhengzhou, Henan, China.

## Sheet: Table S2
Table S2 Comparison on mitogenomes among 16 species from Pleosporales
ID	Aal	Cgl	Cca	Dpi	Pno	Pch	Sba	Sly	Etu	Ero	Ctr	Bco	Bso	Bor	Bma	Bze
Species	Alternaria alternata	Coniothyrium glycines	Corynespora cassiicola	Didymella pinodes	Phaeosphaeria nodorum	Pithomyces chartarum	Shiraia bambusicola	Stemphylium lycopersici	Exserohilum turcicum	Exserohilum rostratum	Curvularia trifolii	Bipolaris cookei	Bipolaris sorokiniana	Bipolaris oryzae	Bipolaris maydis	Bipolaris zeicola
Order	Pleosporales	Pleosporales	Pleosporales	Pleosporales	Pleosporales	Pleosporales	Pleosporales	Pleosporales	Pleosporales	Pleosporales	Pleosporales	Pleosporales	Pleosporales	Pleosporales	Pleosporales	Pleosporales
Family	Pleosporaceae	Coniothyriaceae	Corynesporascaceae	Didymellaceae	Phaeosphaeriaceae	Astrosphaeriellaceae	Shiraiaceae	Pleosporaceae	Pleosporaceae	Pleosporaceae	Pleosporaceae	Pleosporaceae	Pleosporaceae	Pleosporaceae	Pleosporaceae	Pleosporaceae
GenBank accession number	MF669499	MH337273	MN239093	KT946597	EU053989	KY792993	KM382246	KX453765	OK381869	OK377062	KY986975	MF784482	Figshare.20484390	OR695076	OR695074	OR695075
Genome size (bp)	50107	98533	40752	55973	49761	68926	39030	75911	264948	64620	59100	135790	111581	123800	106403	132181
GC content (%)	29.19	29.01	29.13	29.54	29.44	28.62	25.19	29.65	29.76	29	29.31	30	30.41	30.3	30.13	30.22
AT skew	0.0128801	0.0206877	0.022924	0.0205117	0.0109658	0.00831318	-0.000718907	-0.00146051	0.00320842	-0.0188975	-0.00550503	-0.00129655	-0.0060528	0.0140146	-0.0108004	-0.00395703
GC skew	0.0127171	0.0300126	0.0807851	-0.0143963	0.0524161	0.00806002	0.00152765	-0.00599867	0.0204247	0.0200096	0.00692841	0.0258779	0.0267307	0.0561906	0.0273913	0.0298448
No. of PCGs (Free stranding ORFs)	24	17	15	21	16	26	17	25	49	19	17	15	18	18	21	20
No. of introns	4	32	3	14	4	13	1	15	70	17	12	40	34	45	33	42
No. of intronic ORFs	2	8	2	7	4	12	1	12	126	17	9	50	40	59	39	63
No. of rRNAs	2	2	2	2	2	2	2	2	2	2	2	2	2	2	2	2
No. of tRNAs	29	30	27	25	27	26	32	28	32	29	30	30	31	30	31	31
The Bipolaris sorokiniana mitogenome was obtained from the Figshare database (https://doi.org/10.6084/m9.figshare.20484390).
		379

## Sheet: Table S3
Table S3 Annotation and characterization of the five Bipolaris mitogenomes
Bipolaris maydis						Bipolaris zeicola						Bipolaris oryzae						Bipolaris sorokiniana						Bipolaris cookei
Gene	Start	Stop	Length	Intergenic nucleotides (bp)	Notes	Gene	Start	Stop	Length	Intergenic nucleotides (bp)	Notes	Gene	Start	Stop	Length	Intergenic nucleotides (bp)	Notes	Gene	Start	Stop	Length	Intergenic nucleotides (bp)	Notes	Gene	Start	Stop	Length	Intergenic nucleotides (bp)	Notes
rnl	1	3494	3494	99		rnl	1	3494	3494	99		nad1	2290	7864	5575	113		nad2	111478	4178	4282			orf333	295	1476	1182	-1146	LAGLIDADG endonuclease
trnT	3594	3664	71	126		trnT	3594	3664	71	126		exon1	2290	2433	144			exon1	111478	111581	104			nad1	331	7402	7072	1320
trnM	3791	3861	71	5		trnM	3791	3861	71	5		exon2	4264	4410	147			exon2	1	682	682			exon1	331	477	147
trnM	3867	3939	73	981		trnM	3867	3939	73	991		exon3	5912	6256	345			exon3	3234	4178	945			exon2	3794	3937	144
trnE	4921	4993	73	32		trnE	4931	5003	73	32		exon4	7385	7864	480			orf235	1158	1865	708		GIY-YIG endonuclease	exon3	5438	5782	345
trnA	5026	5097	72	470		trnA	5036	5107	72	470		orf469	2434	3843	1410		GIY-YIG endonuclease	orf298	2197	3093	897		LAGLIDADG endonuclease	exon4	6923	7402	480
trnF	5568	5640	73	2448		trnF	5578	5650	73	2389		orf329	4895	5884	990		LAGLIDADG endonuclease	orf442	4179	5507	1329		hypothetical protein	orf111	2120	2455	336		GIY-YIG endonuclease
trnL	8089	8171	83	70		trnL	8040	8122	83	76		orf110	7023	7355	333		GIY-YIG endonuclease	nad3	4179	5890	1712	154		orf329	4422	5411	990		LAGLIDADG endonuclease
trnQ	8242	8313	72	4		trnQ	8199	8270	72	3		orf48	7978	8124	147	1064	GIY-YIG endonuclease	exon1	4179	4266	88			orf110	6560	6892	333		GIY-YIG endonuclease
trnH	8318	8391	74	176		trnH	8274	8347	74	176		rps3	9189	10661	1473	466		exon2	5556	5890	335			rps3	8723	10195	1473	468
trnM	8568	8639	72	1655		trnM	8524	8595	72	1686		cox3	11128	26503	15376	704		orf108	6045	6371	327	242	GIY-YIG endonuclease	cox3	10664	23797	13134	-1193
trnL	10295	10367	73	106		trnL	10282	10354	73	775		exon1	11128	11235	108			orf140	6614	7036	423	711	hypothetical protein	exon1	10664	10768	105
atp6	10474	11247	774	157		atp6	11130	16782	5653	157		exon2	12994	13050	57			cox3	7748	19382	11635	466		exon2	12516	12578	63
trnC	11405	11476	72	3057		exon1	11130	11467	338			exon3	13120	13124	5			exon1	7748	7966	219			exon3	15723	15923	201
orf218	14534	15190	657	613	hypothetical protein	exon2	14235	14462	228			exon4	16276	16284	9			exon2	10403	10516	114			exon4	17877	17981	105
trnN	15804	15874	71	437		exon3	16575	16782	208			exon5	18554	18755	202			exon3	11976	12071	96			exon5	19465	19599	135
cob	16312	29650	13339	668		orf190	12005	12577	573		LAGLIDADG endonuclease	exon6	20706	20801	96			exon4	14018	14219	202			exon6	23579	23797	219
exon1	16312	16689	378			orf345	12667	13704	1038		LAGLIDADG endonuclease	exon7	22213	22326	114			exon5	15640	15656	17			orf359	11261	12340	1080		LAGLIDADG endonuclease
exon2	18802	18816	15			orf413	15095	16336	1242		hypothetical protein	exon8	26285	26503	219			exon6	17463	17516	54			orf207	13219	13842	624		LAGLIDADG endonuclease
exon3	20137	20172	36			trnC	16940	17011	72	3056		orf198	13705	14301	597		LAGLIDADG endonuclease	exon7	19275	19382	108			orf480	16434	17927	1494		LAGLIDADG endonuclease
exon4	24813	24820	8			orf301	20068	20973	906	349	hypothetical protein	orf408	15047	16273	1227		LAGLIDADG endonuclease	orf311	7967	8902	936		LAGLIDADG endonuclease	orf470	18055	19638	1584		LAGLIDADG endonuclease
exon5	26579	26631	53			trnN	21323	21393	71	435		orf606	16731	18551	1821		LAGLIDADG endonuclease	orf238	9403	10119	717		LAGLIDADG endonuclease	orf238	19865	20581	717		LAGLIDADG endonuclease
exon6	27911	28243	333			cob	21829	37686	15858	559		orf480	19263	20705	1443		LAGLIDADG endonuclease	orf445	10517	11854	1338		LAGLIDADG endonuclease	orf222	21078	21746	669		LAGLIDADG endonuclease
exon7	29316	29650	335			exon1	21829	21983	155			orf442	20884	22212	1329		LAGLIDADG endonuclease	orf480	12072	13514	1443		LAGLIDADG endonuclease	orf141	21906	22331	426		LAGLIDADG endonuclease
orf482	16690	18138	1449		GIY-YIG endonuclease	exon2	23271	23316	46			orf238	22609	23325	717		LAGLIDADG endonuclease	orf323	14222	15193	972		LAGLIDADG endonuclease	orf465	22604	24001	1398	1069	LAGLIDADG endonuclease
orf310	18817	19749	933		GIY-YIG endonuclease	exon3	26093	26269	177			orf222	23826	24494	669		LAGLIDADG endonuclease	orf207	16201	16824	624		LAGLIDADG endonuclease	orf111	25071	25406	336	144	GIY-YIG endonuclease
orf151	20708	21163	456		hypothetical protein	exon4	28382	28396	15			orf141	24609	25034	426		hypothetical protein	rps3	19849	21321	1473	1068		nad3	25551	27262	1712
orf198	21947	22543	597		hypothetical protein	exon5	31249	31284	36			orf325	25307	26284	978		hypothetical protein	orf48	22390	22536	147	113	GIY-YIG endonuclease	exon1	25551	25885	335
orf103	23223	23534	312		hypothetical protein	exon6	35915	35991	77			orf140	27208	27630	423	242	hypothetical protein	nad1	22650	29442	6793	806		exon2	27175	27262	88
orf429	25260	26549	1290		LAGLIDADG endonuclease	exon7	37035	37686	652			orf93	27873	28154	282	198	GIY-YIG endonuclease	exon1	22650	23129	480			orf442	25934	27262	1329		LAGLIDADG endonuclease
orf296	26634	27524	891		LAGLIDADG endonuclease	orf139_1	22832	23251	420		LAGLIDADG endonuclease	nad3	28353	31349	2997			exon2	25481	25825	345			nad2	27263	31613	4351	486
orf116	28900	29250	351		hypothetical protein	orf283	23609	24460	852		LAGLIDADG endonuclease	exon1	28353	28687	335			exon3	27322	27468	147			exon1	27263	28207	945
trnG	30319	30389	71	170		orf179	24623	25162	540		LAGLIDADG endonuclease	exon2	31262	31349	88			exon4	29299	29442	144			exon2	30828	31613	786
nad4	30560	32197	1638	131		orf270	25171	25983	813		LAGLIDADG endonuclease	orf184	28736	29290	555		LAGLIDADG endonuclease	orf124	23113	23487	375		GIY-YIG endonuclease	orf302	28528	29436	909		LAGLIDADG endonuclease
orf186	32329	32889	561	832	hypothetical protein	orf482	26270	27718	1449		GIY-YIG endonuclease	orf135	29113	29520	408		LAGLIDADG endonuclease	orf132	25082	25480	399		LAGLIDADG endonuclease	trnN	32100	32170	71	1137
nad4L	33722	35402	1681	-1		orf113_2	28397	28738	342		hypothetical protein	orf317	29618	30571	954		LAGLIDADG endonuclease	orf329	25848	26837	990		LAGLIDADG endonuclease	cox2	33308	37681	4374
exon1	33722	33960	239			orf125	28782	29159	378		GIY-YIG endonuclease	orf172	30831	31349	519		hypothetical protein	orf469	27889	29298	1410		GIY-YIG endonuclease	exon1	33308	33406	99
exon2	35372	35402	31			orf422	29927	31195	1269		LAGLIDADG endonuclease	orf55	32435	32602	168		LAGLIDADG endonuclease	nad5	30249	37942	7694	-1		exon2	33901	34323	423
orf345	33962	34999	1038		LAGLIDADG endonuclease	orf285	31420	32277	858		hypothetical protein	orf146	32606	33046	441		LAGLIDADG endonuclease	exon1	30249	31529	1281			exon3	35542	35661	120
nad5	35402	44619	9218	806		orf198	33072	33668	597		hypothetical protein	orf103	33050	33361	312		LAGLIDADG endonuclease	exon2	33642	33788	147			exon4	37658	37681	24
exon1	35402	35649	248			orf217	33907	34560	654		hypothetical protein	orf171	33792	34307	516		GIY-YIG endonuclease	exon3	35230	35551	322			orf324	34567	35691	1125		GIY-YIG endonuclease
exon2	37793	37868	76			orf337	35936	36949	1014		hypothetical protein	orf115	34311	34658	348		GIY-YIG endonuclease	exon4	37695	37942	248			orf341	35959	36984	1026		LAGLIDADG endonuclease
exon3	39451	39843	393			orf318	35993	36949	957		LAGLIDADG endonuclease	nad2	31350	35900	4551	272		orf241	31624	32349	726		LAGLIDADG endonuclease	cox1	37643	58174	20532	3608
exon4	40850	40890	41			trnG	38246	38316	71	170		exon1	31350	32294	945			orf303	32730	33641	912		LAGLIDADG endonuclease	exon1	37643	38104	462
exon5	43380	44619	1240			nad4	38487	40124	1638	173		exon2	35115	35900	786			orf326	34249	35229	981		LAGLIDADG endonuclease	exon2	40933	40951	19
orf493	35651	37132	1482		LAGLIDADG endonuclease	orf171	40298	40813	516	823	hypothetical protein	trnN	36173	36243	71	607		orf493	36212	37693	1482		LAGLIDADG endonuclease	exon3	42133	42269	137
orf486	37869	39329	1461		LAGLIDADG endonuclease	nad4L	41637	43310	1674	-1		cox1	36851	57109	20259			nad4L	37942	39622	1681	629		exon4	43331	43348	18
orf312	41275	42213	939		LAGLIDADG endonuclease	exon1	41637	41875	239			exon1	36851	37062	212			exon1	37942	37972	31			exon5	44486	44535	50
orf330	42316	43308	993		LAGLIDADG endonuclease	exon2	43280	43310	31			exon2	38390	38563	174			exon2	39384	39622	239			exon6	46114	46270	157
nad1	45426	49170	3745	113		orf136	42057	42467	411		LAGLIDADG endonuclease	exon3	39915	40021	107			orf345	38345	39382	1038		LAGLIDADG endonuclease	exon7	48351	48519	169
exon1	45426	45716	291			nad5	43310	55380	12071	806		exon4	41764	41810	47			nad4	40252	41760	1509	170		exon8	49630	49651	22
exon2	47215	47559	345			exon1	43310	43557	248			exon5	43358	43432	75			trnG	41931	42001	71	665		exon9	51095	51188	94
exon3	48691	49170	480			exon2	45701	45776	76			exon6	44606	44721	116			cob	42667	54717	12051	439		exon10	53457	53578	122
orf328	46201	47187	987		LAGLIDADG endonuclease	exon3	47346	47447	102			exon7	45788	45923	136			exon1	42667	43387	721			exon11	55119	55225	107
orf110	48330	48662	333		GIY-YIG endonuclease	exon4	50412	50555	144			exon8	46992	47024	33			exon2	46268	46275	8			exon12	56479	56492	14
orf56	49284	49454	171	1041	GIY-YIG endonuclease	exon5	51857	52003	147			exon9	48025	48181	157			exon3	50808	50843	36			exon13	57803	58174	372
rps3	50496	51968	1473	464		exon6	53017	53057	41			exon10	49762	49811	50			exon4	52218	52232	15			orf351	38408	39463	1056		LAGLIDADG endonuclease
cox3	52433	62278	9846	753		exon7	54171	55380	1210			exon11	52266	52283	18			exon5	54340	54717	378			orf299	41232	42278	1047		GIY-YIG endonuclease
exon1	52433	52602	170			orf493	43559	45040	1482		LAGLIDADG endonuclease	exon12	54024	54160	137			orf382	43417	44565	1149		LAGLIDADG endonuclease	orf341	42305	43351	1047		LAGLIDADG endonuclease
exon2	54095	54103	9			orf484	45777	47231	1455		LAGLIDADG endonuclease	exon13	55263	55296	34			orf103	47529	47840	312		hypothetical protein	orf280	43643	44560	918		LAGLIDADG endonuclease
exon3	55521	55722	202			orf332	47448	48446	999		hypothetical protein	exon14	56663	57109	447			orf198	48437	49033	597		hypothetical protein	orf512	44573	46306	1734		GIY-YIG endonuclease
exon4	57664	57759	96			orf243	48658	49389	732		LAGLIDADG endonuclease	orf340	37064	38086	1023		GIY-YIG endonuclease	orf151	49821	50276	456		hypothetical protein	orf224	46367	47041	675		LAGLIDADG endonuclease
exon5	59219	59332	114			orf139	49611	50030	420		hypothetical protein	orf403	38565	39776	1212		LAGLIDADG endonuclease	orf221	51552	52217	666		GIY-YIG endonuclease	orf318	47394	48515	1122		LAGLIDADG endonuclease
exon6	62060	62278	219			orf327	50556	51539	984		LAGLIDADG endonuclease	orf352	40024	41082	1059		LAGLIDADG endonuclease	orf482	52891	54339	1449		GIY-YIG endonuclease	orf338	48612	49664	1053		LAGLIDADG endonuclease
orf399	52866	54065	1200		LAGLIDADG endonuclease	orf303	52004	52915	912		LAGLIDADG endonuclease	orf308	42224	43150	927		LAGLIDADG endonuclease	trnN	55157	55227	71	774		orf332	50094	51230	1137		LAGLIDADG endonuclease
orf323	54547	55518	972		LAGLIDADG endonuclease	orf346	53059	54099	1041		LAGLIDADG endonuclease	orf350	43433	44485	1053		LAGLIDADG endonuclease	rnpB	56002	56448	447	3317		orf187	51309	51872	564		LAGLIDADG endonuclease
orf480	56221	57663	1443		LAGLIDADG endonuclease	nad1	56187	65768	9582	113		orf324	44723	45697	975		LAGLIDADG endonuclease	trnC	59766	59837	72	159		orf228	52770	53582	813		LAGLIDADG endonuclease
orf445	57881	59218	1338		LAGLIDADG endonuclease	exon1	56187	56330	144			orf342	45924	46952	1029		LAGLIDADG endonuclease	atp6	59997	65202	5206	102		orf400	53914	55215	1302		GIY-YIG endonuclease
orf222	59556	60224	669		LAGLIDADG endonuclease	exon2	59952	60098	147			orf318	47025	47981	957		LAGLIDADG endonuclease	exon1	59997	60204	208			orf358	55401	56495	1095		LAGLIDADG endonuclease
orf141	60384	60809	426		hypothetical protein	exon3	61689	61785	97			orf515	48184	49731	1548		GIY-YIG endonuclease	exon2	61895	62122	228			orf203	56533	57144	612		LAGLIDADG endonuclease
orf325	61082	62059	978		hypothetical protein	exon4	63904	64151	248			orf280	49812	50654	843		LAGLIDADG endonuclease	exon3	64865	65202	338			trnR	61783	61853	71	63
orf140	63032	63454	423	242	hypothetical protein	exon5	65289	65768	480			orf195	51303	51890	588		LAGLIDADG endonuclease	orf280	60311	61153	843		GIY-YIG endonuclease	trnR	61917	61987	71	94
orf108	63697	64023	327	150	hypothetical protein	orf308	56380	57306	927		LAGLIDADG endonuclease	orf217	53206	53859	654		GIY-YIG endonuclease	orf387	62483	63646	1164		LAGLIDADG endonuclease	rns	62082	65740	3659	427
nad3	64174	65885	1712			orf135	57563	57970	408		LAGLIDADG endonuclease	orf270	54162	54974	813		GIY-YIG endonuclease	orf369	63754	64863	1110		LAGLIDADG endonuclease	trnL	66168	66250	83	724
exon1	64174	64508	335			orf250	58246	58998	753		GIY-YIG endonuclease	orf377	55503	56636	1134		GIY-YIG endonuclease	trnL	65305	65377	73	1662		trnY	66975	67059	85	70
exon2	65798	65885	88			orf296	60583	61473	891		LAGLIDADG endonuclease	cox2	57071	65172	8102	1687		trnM	67040	67111	72	176		trnN	67130	67200	71	284
orf442	64557	65885	1329		hypothetical protein	orf453	62093	63454	1362		GIY-YIG endonuclease	exon1	57071	57094	24			trnH	67288	67361	74	4		nad6	67485	68081	597	247
nad2	65886	69041	3156	267		orf110	64925	65257	333		GIY-YIG endonuclease	exon2	59099	59218	120			trnQ	67366	67437	72	73		trnV	68329	68401	73	30
exon1	65886	66830	945			orf56	65882	66052	171	1037	GIY-YIG endonuclease	exon3	60438	60752	315			trnL	67511	67593	83	2387		trnK	68432	68503	72	58
exon2	68256	69041	786			rps3	67090	68562	1473	468		exon4	62672	62720	49			trnF	69981	70053	73	471		trnG	68562	68633	72	2
orf428	66969	68255	1287		LAGLIDADG endonuclease	cox3	69031	79588	10558	634		exon5	64370	64428	59			trnA	70525	70596	72	32		trnD	68636	68707	72	476
trnN	69309	69379	71	243		exon1	69031	69136	106			exon6	65074	65172	99			trnE	70629	70701	73	990		trnS	69184	69263	80	444
trnV	69623	69694	72	343		exon2	70895	70956	62			orf229	58110	58799	690		LAGLIDADG endonuclease	trnM	71692	71764	73	5		trnW	69708	69779	72	328
orf313	70038	70979	942	966	hypothetical protein	exon3	72445	72453	9			orf324	59219	60193	975		GIY-YIG endonuclease	trnM	71770	71840	71	126		trnI	70108	70179	72	4
cox2	71946	79614	7669			exon4	74823	75120	298			orf99	62265	62564	300		hypothetical protein	trnT	71967	72037	71	99		trnR	70184	70255	72	120
exon1	71946	72044	99			exon5	76532	76645	114			orf105	62723	63040	318		hypothetical protein	rnl	72137	75593	3457	96		trnS	70376	70460	85	230
exon2	74090	74148	59			exon6	79370	79588	219			orf200	63730	64332	603		GIY-YIG endonuclease	trnP	75690	75762	73	230		trnP	70691	70763	73	131
exon3	75797	76160	364			orf398	71219	72415	1197		LAGLIDADG endonuclease	trnR	66860	66930	71	63		trnS	75993	76077	85	120		rnl	70895	75596	4702	292
exon4	77467	77586	120			orf606	73000	74820	1821		LAGLIDADG endonuclease	trnR	66994	67064	71	87		trnR	76198	76269	72	4		exon1	70895	72006	1112
exon5	79590	79614	25			orf442	75203	76531	1329		LAGLIDADG endonuclease	rns	67152	69287	2136	152		trnI	76274	76345	72	352		exon2	72378	75596	3219
orf326	72136	73116	981		GIY-YIG endonuclease	orf224	76905	77579	675		LAGLIDADG endonuclease	orf208	69440	70066	627	89	LAGLIDADG endonuclease	trnW	76698	76769	72	431		orf161	72180	72665	486		GIY-YIG endonuclease
orf200	74186	74788	603		GIY-YIG endonuclease	orf141	77694	78119	426		hypothetical protein	trnL	70156	70238	83	909		trnS	77201	77280	80	509		trnT	75889	75959	71	120
orf103	75483	75794	312		hypothetical protein	orf325	78392	79369	978		hypothetical protein	trnY	71148	71232	85	76		trnD	77790	77861	72	2		trnM	76080	76150	71	5
orf342	76438	77466	1029		GIY-YIG endonuclease	nad3	80223	83311	3089			trnN	71309	71379	71	284		trnG	77864	77935	72	58		trnM	76156	76228	73	977
orf229	77885	78574	690		LAGLIDADG endonuclease	exon1	80223	80557	335			orf378	72088	73224	1137		LAGLIDADG endonuclease	trnK	77994	78065	72	32		trnE	77206	77278	73	32
cox1	79575	93082	13508	967		exon2	83224	83311	88			nad6	71664	73819	2156	343		trnV	78098	78170	73	129		trnA	77311	77382	72	472
exon1	79575	80021	447			orf184	80606	81160	555		LAGLIDADG endonuclease	exon1	71664	71777	114			nad6	78300	78896	597	284		trnF	77855	77927	73	2384
exon2	81389	81422	34			orf135	80983	81390	408		LAGLIDADG endonuclease	exon2	73337	73819	483			trnN	79181	79251	71	76		trnL	80312	80394	83	74
exon3	82612	82748	137			orf386	81487	82647	1161		LAGLIDADG endonuclease	trnV	74163	74235	73	32		trnY	79328	79412	85	1424		trnQ	80469	80540	72	4
exon4	83810	83827	18			orf241	82586	83311	726		hypothetical protein	trnK	74268	74339	72	59		trnL	80837	80919	83	2141		trnH	80545	80618	74	176
exon5	84965	85014	50			orf309	84397	85326	930		LAGLIDADG endonuclease	trnG	74399	74470	72	2		rns	83061	85200	2140	88		trnM	80795	80866	72	1564
exon6	86595	86751	157			orf212	85801	86439	639		GIY-YIG endonuclease	trnD	74473	74544	72	505		trnR	85289	85359	71	63		trnL	82431	82503	73	104
exon7	87752	87784	33			nad2	83312	87675	4364	272		trnS	75050	75129	80	438		trnR	85423	85493	71	3077		atp6	82608	88147	5540	159
exon8	88853	89104	252			exon1	83312	84256	945			trnW	75568	75639	72	354		orf113	88571	88912	342	412	hypothetical protein	exon1	82608	82945	338
exon9	91319	91547	229			exon2	86890	87675	786			trnI	75994	76065	72	4		orf348	89325	90371	1047	564	hypothetical protein	exon2	85607	85834	228
exon10	92697	93082	386			trnN	87948	88018	71	243		trnR	76070	76141	72	120		cox1	90936	105570	14635			exon3	87940	88147	208
orf353	80048	81109	1062		GIY-YIG endonuclease	trnV	88262	88333	72	410		trnS	76262	76346	85	230		exon1	90936	91147	212			orf369	82707	84056	1350		LAGLIDADG endonuclease
orf299	81711	82610	900		GIY-YIG endonuclease	orf402	88744	89952	1209		GIY-YIG endonuclease	trnP	76577	76649	73	98		exon2	93140	93542	403			orf360	84164	85246	1083		LAGLIDADG endonuclease
orf341	82784	83809	1026		LAGLIDADG endonuclease	cox2	88549	94694	6146			rnl	76748	81615	4868	99		exon3	94716	94831	116			orf413	86460	87701	1242		GIY-YIG endonuclease
orf280	84122	84964	843		LAGLIDADG endonuclease	exon1	88549	88706	158			exon1	76748	77392	645			exon4	95898	96033	136			trnC	88307	88378	72	4969
orf515	85045	86592	1548		GIY-YIG endonuclease	exon2	90356	90404	49			exon2	78770	81615	2846			exon5	97102	97291	190			trnN	93348	93418	71	436
orf318	86795	87751	957		LAGLIDADG endonuclease	exon3	92231	92665	435			orf256	77876	78646	771		GIY-YIG endonuclease	exon6	98815	98864	50			cob	93855	114168	20314	574
orf342	87824	88852	1029		LAGLIDADG endonuclease	exon4	94671	94694	24			trnT	81715	81785	71	126		exon7	101319	101336	18			exon1	93855	94058	204
orf189	89225	89794	570		LAGLIDADG endonuclease	orf99	90512	90811	300		hypothetical protein	trnM	81912	81982	71	5		exon8	102398	102534	137			exon2	95331	95511	181
orf228	90632	91318	687		LAGLIDADG endonuclease	orf229	92966	93655	690		LAGLIDADG endonuclease	trnM	81988	82060	73	991		exon9	103724	103757	34			exon3	100353	100397	45
orf346	91655	92695	1041		LAGLIDADG endonuclease	cox1	94656	113759	19104	562		trnE	83052	83124	73	32		exon10	105124	105570	447			exon4	107955	108015	61
orf144	94050	94484	435	3274	hypothetical protein	exon1	94656	95102	447			trnA	83157	83228	72	471		orf431	91149	92444	1296		LAGLIDADG endonuclease	exon5	111408	111735	328
trnR	97759	97829	71	63		exon2	96469	96482	14			trnF	83700	83772	73	2384		orf350	93543	94595	1053		LAGLIDADG endonuclease	exon6	113827	114168	342
trnR	97893	97963	71	88		exon3	99432	99451	20			trnL	86157	86239	83	71		orf324	94833	95807	975		LAGLIDADG endonuclease	orf197	94591	95184	594		LAGLIDADG endonuclease
rns	98052	100177	2126	76		exon4	100640	100776	137			trnQ	86311	86382	72	3		orf342	96034	97062	1029		LAGLIDADG endonuclease	orf482	95331	96956	1626		LAGLIDADG endonuclease
orf175	100254	100781	528	263	LAGLIDADG endonuclease	exon5	101838	101855	18			trnH	86386	86459	74	175		orf496	97294	98784	1491		GIY-YIG endonuclease	orf328	97628	98620	993		GIY-YIG endonuclease
trnL	101045	101127	83	1415		exon6	104347	104396	50			trnM	86635	86706	72	1691		orf280	98865	99707	843		LAGLIDADG endonuclease	orf218	99046	99702	657		LAGLIDADG endonuclease
trnY	102543	102627	85	76		exon7	105978	106167	190			trnL	88398	88470	73	67		orf195	100356	100943	588		LAGLIDADG endonuclease	orf270	105993	106805	813		LAGLIDADG endonuclease
trnN	102704	102774	71	284		exon8	107236	107371	136			atp6	88538	91927	3390	160		orf341	101337	102362	1026		LAGLIDADG endonuclease	orf310	107978	108910	933		LAGLIDADG endonuclease
nad6	103059	103655	597	129		exon9	108438	108553	116			exon1	88538	88875	338			orf299	102536	103435	900		GIY-YIG endonuclease	orf273	110518	111339	822		LAGLIDADG endonuclease
trnV	103785	103857	73	32		exon10	109728	109849	122			exon2	91492	91927	436			orf377	103964	105097	1134		GIY-YIG endonuclease	orf200	112925	113527	603		GIY-YIG endonuclease
trnK	103890	103961	72	58		exon11	111592	111872	281			orf369	88877	89986	1110		LAGLIDADG endonuclease	cox2	105532	110604	5073	213		trnG	114743	114813	71	170
trnG	104020	104091	72	2		exon12	113548	113759	212			orf345	90094	91131	1038		LAGLIDADG endonuclease	exon1	105532	105555	24			nad4	114984	116621	1638	1530
trnD	104094	104165	72	510		orf377	95129	96262	1134		GIY-YIG endonuclease	trnC	92088	92159	72	3309		exon2	107560	107679	120			nad4L	118152	118841	690	985
trnS	104676	104755	80	483		orf278	96833	97669	837		LAGLIDADG endonuclease	rnpB	95469	95909	441	761		exon3	108947	109075	129			nad5	119827	135322	15496	762
trnW	105239	105310	72	345		orf135	98476	98883	408		GIY-YIG endonuclease	trnN	96671	96741	71	463		exon4	110212	110604	393			exon1	119827	120074	248
trnI	105656	105727	72	4		orf299	99739	100638	900		GIY-YIG endonuclease	cob	97205	108774	11570	669		orf229	106571	107260	690		LAGLIDADG endonuclease	exon2	122218	122293	76
trnR	105732	105803	72	120		orf341	100812	101837	1026		LAGLIDADG endonuclease	exon1	97205	97405	201			orf340	107680	108702	1023		GIY-YIG endonuclease	exon3	123869	123970	102
trnS	105924	106008	85	225		orf285	102471	103328	858		LAGLIDADG endonuclease	exon2	98695	98871	177			orf282	109076	109924	849		hypothetical protein	exon4	126842	126985	144
trnP	106234	106306	73	97		orf280	103504	104346	843		LAGLIDADG endonuclease	exon3	100012	100026	15			trnV	110818	110889	72	245		exon5	128357	128503	147
						orf515	104428	105975	1548		GIY-YIG endonuclease	exon4	101348	101383	36			trnN	111135	111205	71	272		exon6	130616	131050	435
						orf342	106207	107235	1029		LAGLIDADG endonuclease	exon5	105931	106008	78									exon7	133064	133282	219
						orf324	107462	108436	975		LAGLIDADG endonuclease	exon6	107052	107368	317									exon8	134723	135322	600
						orf350	108675	109727	1053		LAGLIDADG endonuclease	exon7	108440	108774	335									orf493	119914	121557	1644		LAGLIDADG endonuclease
						orf352	110531	111589	1059		LAGLIDADG endonuclease	orf154	97698	98162	465		LAGLIDADG endonuclease							orf486	122222	123754	1533		LAGLIDADG endonuclease
						orf371	112431	113546	1116		GIY-YIG endonuclease	orf247	98872	99615	744		hypothetical protein							orf339	123836	124990	1155		LAGLIDADG endonuclease
						orf313	114322	115263	942	563	hypothetical protein	orf310	100027	100959	933		GIY-YIG endonuclease							orf228	125133	125819	687		LAGLIDADG endonuclease
						orf113	115827	116168	342	132	hypothetical protein	orf285	101522	102379	858		hypothetical protein							orf139	126041	126460	420		LAGLIDADG endonuclease
						orf138	116301	116717	417	2984	hypothetical protein	orf222	103077	103745	669		hypothetical protein							orf327	126863	127969	1107		LAGLIDADG endonuclease
						trnR	119702	119772	71	63		orf217	103921	104574	654		hypothetical protein							orf303	128312	129415	1104		LAGLIDADG endonuclease
						trnR	119836	119906	71	88		orf337	105953	106966	1014		hypothetical protein							orf241	129796	130521	726		LAGLIDADG endonuclease
						rns	119995	122133	2139	151		orf318_2	106010	106966	957		LAGLIDADG endonuclease							orf166	132292	132792	501		LAGLIDADG endonuclease
						orf150	122285	122737	453	261	LAGLIDADG endonuclease	orf199	107771	108370	600		LAGLIDADG endonuclease							orf319	133145	134242	1098		LAGLIDADG endonuclease
						trnL	122999	123081	83	1428		trnG	109444	109514	71	170
						trnY	124510	124594	85	72		nad4	109685	113707	4023	131
						trnN	124667	124737	71	284		exon1	109685	110113	429
						orf236	125547	126257	711		LAGLIDADG endonuclease	exon2	112499	113707	1209
						orf166	126305	126805	501		LAGLIDADG endonuclease	orf135	110114	110521	408		LAGLIDADG endonuclease
						orf122	126809	127177	369		hypothetical protein	orf143	110698	111129	432		LAGLIDADG endonuclease
						orf477	127153	128586	1434		LAGLIDADG endonuclease	orf430	111161	112453	1293		LAGLIDADG endonuclease
						nad6	125022	129482	4461	128		orf186	113839	114399	561	830	hypothetical protein
						exon1	125022	125135	114			nad4L	115230	116909	1680	-1
						exon2	126917	127030	114			exon1	115230	115468	239
						exon3	129115	129482	368			exon2	116879	116909	31
						trnV	129611	129683	73	32		orf345	115470	116507	1038		LAGLIDADG endonuclease
						trnK	129716	129787	72	58		nad5	116909	1828	8720	461
						trnG	129846	129917	72	2		exon1	116909	117156	248
						trnD	129920	129991	72	506		exon2	119300	119375	76
						trnS	130498	130577	80	434		exon3	120951	121052	102
						trnW	131012	131083	72	351		exon4	122308	122453	146
						trnI	131435	131506	72	4		exon5	64	1828	1765
						trnR	131511	131582	72	120		orf512	119298	120836	1539		LAGLIDADG endonuclease
						trnS	131703	131787	85	224		orf376	122305	123435	1131		LAGLIDADG endonuclease
						trnP	132012	132084	73	97
The ORFs with red color indicate that these ORFs were located in introns, while ORFs with blue color represent free-standing ORFs.

## Sheet: Table S4
Table S4 Core protein coding gene information of the five Bipolaris species
Species	Gene	Position	start	stop	GC content	AT skew	GC skew	Length	Ka/Ks
Bipolaris maydis	atp6	10474..11247	ATG	TAG	0.275194	-0.0766488	-0.117371	774	0.0578307
Bipolaris zeicola	atp6	11130..11467,14235..14462,16575..16782	ATG	TAG	0.28905	0.0435432	0.0428397	5653
Bipolaris oryzae	atp6	88538..88875,91492..91927	ATG	TAG	0.272861	0.0377282	0.0162162	3390
Bipolaris sorokiniana	atp6	59997..60204,61895..62122,64865..65202	ATG	TAG	0.289474	0.0467694	0.0457863	5206
Bipolaris cookei	atp6	82608..82945,85607..85834,87940..88147	ATG	TAG	0.28917	0.0452006	0.0374532	5540
Bipolaris maydis	cob	16312..16689,18802..18816,20137..20172,24813..24820,26579..26626,27280..28286,27913..28243,27913..28243,29316..29650	ATG	TAG	0.321238	0.0377734	0.0763127	13339	0.129414
Bipolaris zeicola	cob	21829..21983,23271..23316,26093..26269,28382..28396,31249..31284,35915..35991,37035..37686	ATG	TAG	0.323622	0.030207	0.0720966	15858
Bipolaris oryzae	cob	97205..97405,98695..98871,100012..100026,101348..101383,105931..106008,107052..107368,108440..108774	ATG	TAG	0.330769	0.0311249	0.0828325	11570
Bipolaris sorokiniana	cob	42667..43387,46268..46275,50808..50843,52218..52232,54340..54717	ATG	TAG	0.322629	0.0346686	0.0859053	12051
Bipolaris cookei	cob	93855..94058,95331..95511,100353..100397,107955..108015,111408..111735,113827..114168	ATG	TAG	0.306488	0.0398921	0.0854481	20314
Bipolaris maydis	cox1	79575..80021,81389..81422,82612..82748,83810..83827,84965..85014,86595..86751,87752..87784,88853..89104,91319..91547,92697..93082	ATG	TAA	0.289162	0.0412414	0.0768049	13508	0.0622622
Bipolaris zeicola	cox1	94656..95102,96469..96483,99433..99451,100640..100776,101838..101855,104347..104396,105978..106167,107236..107371,108438..108553,109728..109849,111592..111872,113548..113759	ATG	TAA	0.290829	0.0400059	0.0885529	19104
Bipolaris oryzae	cox1	36851..37062,38390..38563,39915..40021,41764..41810,43358..43432,44606..44721,45788..45923,46992..47024,48025..48181,49762..49811,52266..52283,54024..54160,55263..55296,56663..57109	ATG	TAA	0.296263	0.0428561	0.0933022	20259
Bipolaris sorokiniana	cox1	90936..91147,93140..93542,94716..94831,95898..96033,97102..97291,98815..98864,101319..101336,102398..102534,103724..103757,105124..105570	ATG	TAA	0.298668	0.0411146	0.0862503	14635
Bipolaris cookei	cox1	37643..38104,40933..40951,42133..42269,43331..43348,44486..44535,46114..46270,48351..48519,49630..49651,51095..51188,53457..53578,55119..55225,56479..56492,57803..58174	ATG	TAA	0.291447	0.0428925	0.0875668	20532
Bipolaris maydis	cox2	71946..72044,74090..74148,75797..76160,77467..77586,79590..79614	ATG	TAG	0.306338	0.0498214	0.0898255	7669	0.0165383
Bipolaris zeicola	cox2	88549..88706,90356..90404,92231..92665,94671..94694	ATG	TAG	0.313049	0.0213169	0.0852391	6146
Bipolaris oryzae	cox2	57071..57094,59099..59218,60438..60752,62672..62720, 64370..64428,65074..65172	ATG	TAG	0.31412	0.0448083	0.081336	8102
Bipolaris sorokiniana	cox2	105532..105555,107560..107679,108947..109075,110212..110604	ATG	TAG	0.312636	0.0301118	0.102144	5073
Bipolaris cookei	cox2	33308..33406,33901..34323,35542..35661,37658..37681	ATG	TAG	0.315272	0.0490818	0.106599	4374
Bipolaris maydis	cox3	33308..33406,33901..34323,35542..35661, 37658..37681	ATG	TAA	0.288137	0.0363818	0.0778992	9846	0.279507
Bipolaris zeicola	cox3	69031..69136,70895..70956,72445..72453,74823..75120,76532..76645,79370..79588	ATG	TAA	0.292992	0.0353603	0.081448	10560
Bipolaris oryzae	cox3	11128..11235,12994..13050,13120..13124,16276..16284,18554..18755,20706..20801,22213..22326,26285..26503	ATG	TAA	0.297216	0.0279474	0.083151	15376
Bipolaris sorokiniana	cox3	11128..11235,12994..13050,13120..13124,16276..16284,18554..18755,20706..20801,22213..22326,26285..26503	ATG	TAA	0.307606	0.0352532	0.0908075	11635
Bipolaris cookei	cox3	11128..11235,12994..13050,13120..13124,16276..16284,18554..18755,20706..20801,22213..22326,26285..26503	ATG	TAA	0.303563	0.0252542	0.0785051	13134
Bipolaris maydis	nad1	45426..45716,47215..47559,48691..49170	ATG	TAA	0.299599	-0.0263058	0.0730838	3745	0.0843709
Bipolaris zeicola	nad1	56187..56330,59952..60098,61689..61785,63904..64151,65289..65768	ATG	TAA	0.300459	0.00193943	0.0781521	9582
Bipolaris oryzae	nad1	2290..2433,4264..4410,5912..6256,7385..7864	ATG	TAA	0.289507	-0.000252461	0.0929368	5575
Bipolaris sorokiniana	nad1	22650..23129,25481..25825,27322..27468,29299..29442	ATG	TAA	0.293979	0.0116764	0.094642	6793
Bipolaris cookei	nad1	331..477,3794..3937,5438..5782,6923..7402	ATG	TAA	0.295956	0.0046194	0.0950788	7072
Bipolaris maydis	nad2	65886..66830,68256..69041	ATG	TAA	0.302598	-0.0395275	0.017801	3156	0.160152
Bipolaris zeicola	nad2	83312..84256,86890..87675	ATG	TAA	0.30637	-0.024777	0.026178	4364
Bipolaris oryzae	nad2	83312..84256,86890..87675	ATG	TAA	0.310701	-0.0226331	0.0226308	4551
Bipolaris sorokiniana	nad2	111478..111581,1..682,3234..4178	ATG	TAA	0.301261	-0.0247326	0.020155	4282
Bipolaris cookei	nad2	27263..28207,30828..31613	ATG	TAA	0.30154	-0.0338927	0.0533537	4351
Bipolaris maydis	nad3	64174..64508,65798..65885	ATG	TAG	0.268692	0.0319489	0.117391	1712	0.166503
Bipolaris zeicola	nad3	80223..80557,83224..83311	ATG	TAG	0.286177	0.0258503	0.106335	3089
Bipolaris oryzae	nad3	28353..28687,31262..31349	ATG	TAG	0.276276	0.0262794	0.118357	2997
Bipolaris sorokiniana	nad3	4179..4266,5556..5890	ATG	TAG	0.266939	0.0326693	0.124726	1712
Bipolaris cookei	nad3	25551..25885,27175..27262	ATG	TAG	0.266355	0.0350318	0.127193	1712
Bipolaris maydis	nad4	30560..32197	ATG	TAA	0.273504	-0.156303	0.00446429	1638	0.11336
Bipolaris zeicola	nad4	38487..40124	ATG	TAA	0.275336	-0.15754	0.00665188	1638
Bipolaris oryzae	nad4	109685..110113,112499..113707	ATG	TAA	0.308725	-0.0341604	0.0821256	4023
Bipolaris sorokiniana	nad4	40252..41760	ATG	TAG	0.277005	-0.165903	0	1509
Bipolaris cookei	nad4	114984..116621	ATG	TAA	0.272283	-0.15604	0.0044843	1638
Bipolaris maydis	nad4L	33722..33960,35372..35402	ATG	TAA	0.281975	0.0555095	0.14346	1681	0.190316
Bipolaris zeicola	nad4L	41637..41875,43280..43310	ATG	TAA	0.281362	0.0573566	0.121019	1674
Bipolaris oryzae	nad4L	115230..115468,116879..116909	ATG	TAA	0.284524	0.0599002	0.133891	1680
Bipolaris sorokiniana	nad4L	115230..115468,116879..116909	ATG	TAA	0.281975	0.0588235	0.139241	1681
Bipolaris cookei	nad4L	118152..118841	ATG	TAA	0.275362	-0.028	-0.0105263	690
Bipolaris maydis	nad5	35402..35649,37793..37868,39451..39843,40850..40890,43380..44619	ATG	TAA	0.300065	0.0179789	0.130152	9218	0.115815
Bipolaris zeicola	nad5	43310..43557,45701..45776,47346..47447,50412..50555,51857..52003,53017..53057,54171..55380	ATG	TAA	0.297158	0.018859	0.120156	12071
Bipolaris oryzae	nad5	116909..117156,119300..119375,120951..121052,122308..122453	ATG	TAA	0.301606	0.00788177	0.126996	8720
Bipolaris sorokiniana	nad5	30249..31529,33642..33788,35230..35551,37695..37942	ATG	TAA	0.309592	0.00941265	0.108312	7694
Bipolaris cookei	nad5	119827..120074,122218..122293,123869..123970,126842..126985,128357..128503,130616..131050,133064..133282,134723..135322	ATG	TAG	0.305305	0.0173711	0.108434	15496
Bipolaris maydis	nad6	103059..103655	ATG	TAA	0.232831	-0.104803	0.165468	597	0.121814
Bipolaris zeicola	nad6	125022..125135,126917..127030,129115..129482	ATG	TAA	0.295449	0.0423163	0.118361	4461
Bipolaris oryzae	nad6	71664..71777,73337..73819	ATG	TAA	0.294254	0.0256074	0.11811	2156
Bipolaris sorokiniana	nad6	78300..78896	ATG	TAA	0.232831	-0.104803	0.165468	597
Bipolaris cookei	nad6	67485..68081	ATG	TAA	0.232831	-0.104803	0.165468	597
Bipolaris maydis	rps3	50496..51968	ATG	TAA	0.235574	0.131439	0.0720461	1473	/
Bipolaris zeicola	rps3	67090..68562	ATG	TAA	0.235574	0.134991	0.0778098	1473
Bipolaris oryzae	rps3	67090..68562	ATG	TAA	0.236253	0.134222	0.0747126	1473
Bipolaris sorokiniana	rps3	19849..21321	ATG	TAA	0.235574	0.129663	0.0778098	1473
Bipolaris cookei	rps3	8723..10195	ATG	TAA	0.232858	0.136283	0.0845481	1473

## Sheet: Table S5
Table S5 Codon usage analysis of different Bipolaris mitogenomes
AmAcid	Codon	Bipolaris maydis		Bipolaris zeicola		Bipolaris oryzae		Bipolaris sorokiniana		Bipolaris cookei
		Number	Frequency	Number	Frequency	Number	Frequency	Number	Frequency	Number	Frequency
Ala	GCG	55	0.00301684	79	0.00338707	68	0.00308166	60	0.00331492	68	0.00311341
	GCA	237	0.0129998	280	0.0120048	286	0.0129611	237	0.0130939	285	0.0130489
	GCT	395	0.0216664	501	0.02148	498	0.0225687	423	0.0233702	495	0.0226638
	GCC	76	0.00416872	109	0.0046733	106	0.00480377	99	0.00546961	104	0.00476169
Cys	TGT	187	0.0102573	230	0.00986109	225	0.0101967	158	0.00872928	206	0.0094318
	TGC	40	0.00219407	47	0.00201509	42	0.00190338	36	0.00198895	42	0.00192299
Asp	GAT	595	0.0326367	743	0.0318556	708	0.0320856	580	0.0320442	689	0.0315462
	GAC	139	0.00762438	187	0.00801749	179	0.00811203	155	0.00856354	162	0.00741724
Glu	GAG	188	0.0103121	248	0.0106328	238	0.0107858	184	0.0101657	221	0.0101186
	GAA	622	0.0341177	802	0.0343852	736	0.0333545	626	0.0345856	720	0.0329655
Phe	TTT	928	0.0509023	1177	0.050463	1038	0.0470407	869	0.048011	1076	0.0492651
	TTC	265	0.0145357	330	0.0141485	310	0.0140488	272	0.0150276	320	0.0146513
Gly	GGG	110	0.00603368	157	0.00673126	163	0.00738693	127	0.00701657	152	0.00695939
	GGA	327	0.0179365	412	0.0176642	386	0.017493	315	0.0174033	416	0.0190467
	GGT	515	0.0282486	650	0.0278683	635	0.0287773	515	0.028453	608	0.0278376
	GGC	36	0.00197466	52	0.00222946	50	0.00226593	41	0.00226519	42	0.00192299
His	CAT	254	0.0139323	353	0.0151346	337	0.0152724	283	0.0156354	358	0.0163912
	CAC	105	0.00575942	146	0.00625965	133	0.00602737	98	0.00541436	113	0.00517376
Ile	ATA	769	0.0421809	950	0.0407306	878	0.0397897	753	0.0416022	932	0.042672
	ATT	692	0.0379573	858	0.0367861	797	0.0361189	679	0.0375138	831	0.0380477
	ATC	166	0.00910537	204	0.00874636	213	0.00965286	171	0.00944751	193	0.00883659
Lys	AAG	263	0.014426	357	0.0153061	342	0.015499	258	0.0142541	319	0.0146056
	AAA	1247	0.0684	1662	0.0712571	1555	0.0704704	1255	0.069337	1497	0.0685408
Leu	TTG	169	0.00926992	217	0.00930372	241	0.0109218	185	0.010221	225	0.0103017
	TTA	1288	0.0706489	1589	0.0681273	1472	0.066709	1238	0.0683978	1535	0.0702807
	CTG	58	0.00318139	75	0.00321557	66	0.00299103	59	0.00325967	58	0.00265556
	CTA	246	0.0134935	324	0.0138913	308	0.0139581	253	0.0139779	286	0.0130946
	CTT	321	0.0176074	410	0.0175785	377	0.0170851	310	0.0171271	381	0.0174443
	CTC	29	0.0015907	65	0.00278683	58	0.00262848	36	0.00198895	33	0.00151092
Met	ATG	366	0.0200757	418	0.0179215	414	0.0187619	341	0.0188398	438	0.020054
Asn	AAT	923	0.0506281	1121	0.0480621	1082	0.0490347	919	0.0507735	1092	0.0499977
	AAC	288	0.0157973	368	0.0157777	357	0.0161787	285	0.0157459	347	0.0158876
Pro	CCG	39	0.00213921	55	0.00235809	45	0.00203934	42	0.00232044	42	0.00192299
	CCA	130	0.00713071	179	0.0076745	171	0.00774948	123	0.00679558	151	0.0069136
	CCT	360	0.0197466	437	0.0187361	417	0.0188979	326	0.018011	432	0.0197793
	CCC	49	0.00268773	81	0.00347282	68	0.00308166	43	0.00237569	68	0.00311341
Gln	CAG	70	0.00383961	100	0.00428743	96	0.00435058	71	0.00392265	96	0.0043954
	CAA	332	0.0182107	466	0.0199794	451	0.0204387	341	0.0188398	417	0.0190925
Arg	AGG	74	0.00405902	90	0.00385869	90	0.00407867	79	0.00436464	84	0.00384598
	AGA	450	0.0246832	545	0.0233665	519	0.0235203	444	0.0245304	549	0.0251362
	CGG	17	0.000932478	20	0.000857486	25	0.00113296	14	0.000773481	29	0.00132778
	CGA	27	0.00148099	50	0.00214371	47	0.00212997	35	0.0019337	43	0.00196877
	CGT	124	0.0068016	161	0.00690276	143	0.00648056	120	0.00662983	129	0.00590632
	CGC	9	0.000493665	11	0.000471617	15	0.000679779	13	0.000718232	14	0.000640996
Ser	AGT	421	0.0230925	527	0.0225948	530	0.0240189	443	0.0244751	503	0.0230301
	AGC	101	0.00554001	145	0.00621677	137	0.00620865	103	0.00569061	135	0.00618104
	TCG	48	0.00263288	65	0.00278683	58	0.00262848	42	0.00232044	55	0.0025182
	TCA	343	0.0188141	422	0.018093	374	0.0169492	311	0.0171823	375	0.0171695
	TCT	545	0.0298941	731	0.0313411	690	0.0312698	550	0.0303867	647	0.0296232
	TCC	98	0.00537546	132	0.00565941	133	0.00602737	107	0.0059116	134	0.00613525
Thr	ACG	55	0.00301684	74	0.0031727	75	0.00339889	52	0.00287293	57	0.00260977
	ACA	357	0.019582	436	0.0186932	427	0.019351	353	0.0195028	414	0.0189552
	ACT	460	0.0252317	566	0.0242668	548	0.0248346	455	0.0251381	551	0.0252278
	ACC	84	0.00460754	125	0.00535929	112	0.00507568	83	0.00458564	93	0.00425805
Val	GTG	95	0.0052109	135	0.00578803	131	0.00593674	96	0.00530387	126	0.00576897
	GTA	464	0.0254512	565	0.024224	536	0.0242908	444	0.0245304	512	0.0234422
	GTT	432	0.0236959	573	0.024567	520	0.0235657	450	0.0248619	549	0.0251362
	GTC	43	0.00235862	59	0.00252958	56	0.00253784	37	0.0020442	42	0.00192299
Trp	TGG	40	0.00219407	66	0.0028297	67	0.00303635	41	0.00226519	59	0.00270134
	TGA	181	0.00992814	225	0.00964672	207	0.00938095	181	0.01	218	0.00998123
Tyr	TAT	656	0.0359827	875	0.037515	816	0.03698	666	0.0367956	818	0.0374525
	TAC	228	0.0125062	287	0.0123049	264	0.0119641	215	0.0118785	255	0.0116753

## Sheet: Table S6
Table S6 Local BLAST analysis of the five Bipolaris species and Curvularia trifolii mitogenomes against themselves
Species	Identity	Length of repeat (bp)	Mismatched bases (bp)	Gaps (bp)	from	to	from	to	evalue
Bipolaris maydis	0.941176	510	23	7	12016	12525	69174	68672	0
Bipolaris maydis	0.927966	472	33	1	92999	93470	70896	71366	0
Bipolaris maydis	0.93038	316	13	9	97318	97627	9238	8926	1e-125
Bipolaris maydis	0.974619	197	4	1	96327	96523	4731	4536	7e-90
Bipolaris maydis	0.973822	191	4	1	105419	105608	100761	100951	1e-86
Bipolaris maydis	0.84669	287	31	13	69157	69431	16036	15751	7e-84
Bipolaris maydis	0.982558	172	2	1	96333	96504	9068	9238	5e-79
Bipolaris maydis	0.96648	179	2	4	9068	9245	4725	4550	8e-77
Bipolaris maydis	0.965714	175	5	1	104322	104495	100760	100934	8e-77
Bipolaris maydis	0.95977	174	5	2	105419	105591	104323	104495	1e-73
Bipolaris maydis	0.925926	189	7	7	100754	100940	4549	4732	7e-71
Bipolaris maydis	0.948276	174	7	2	97318	97490	96504	96332	7e-71
Bipolaris maydis	0.921466	191	6	9	105407	105592	96516	96330	9e-70
Bipolaris maydis	0.928177	181	6	7	100758	100935	96506	96330	3e-69
Bipolaris maydis	0.942529	174	7	3	97318	97490	4555	4726	1e-68
Bipolaris maydis	0.936782	174	4	7	105419	105589	9237	9068	4e-68
Bipolaris maydis	0.912821	195	8	9	105407	105597	4543	4732	4e-68
Bipolaris maydis	0.663188	1054	304	51	56410	57436	36964	35935	4e-68
Bipolaris maydis	0.931818	176	4	8	100760	100932	9238	9068	5e-67
Bipolaris maydis	0.883495	206	9	15	104292	104493	9262	9068	7e-65
Bipolaris maydis	0.960526	152	5	1	29670	29821	9064	8914	2e-64
Bipolaris maydis	0.909605	177	9	7	104322	104495	4555	4727	1e-61
Bipolaris maydis	0.890625	192	9	12	104316	104500	96513	96327	1e-61
Bipolaris maydis	0.764516	310	46	27	71718	72024	69701	69986	2e-59
Bipolaris maydis	0.898876	178	9	9	100760	100933	97318	97490	3e-57
Bipolaris maydis	0.892045	176	11	8	105419	105590	97319	97490	3e-57
Bipolaris maydis	0.976923	130	1	2	97500	97627	29680	29809	4e-55
Bipolaris maydis	0.814159	226	38	4	102680	102904	69400	69178	4e-55
Bipolaris maydis	0.884615	182	11	10	104318	104494	97314	97490	1e-54
Bipolaris maydis	0.991667	120	0	1	96223	96342	33160	33278	2e-53
Bipolaris maydis	0.899329	149	7	8	32886	33031	31721	31864	9e-51
Bipolaris maydis	0.966942	121	3	1	97002	97122	3791	3672	3e-50
Bipolaris maydis	0.965812	117	1	3	5807	5923	3674	3787	1e-48
Bipolaris maydis	0.755172	290	47	24	52087	52359	45325	45043	1e-43
Bipolaris maydis	0.732824	262	35	35	101938	102164	101806	102067	1e-43
Bipolaris maydis	0.932203	118	4	4	97006	97120	5923	5807	1e-42
Bipolaris maydis	0.95283	106	5	0	69763	69868	15698	15593	2e-41
Bipolaris maydis	0.763713	237	40	16	102680	102904	15783	16015	5e-41
Bipolaris maydis	0.829412	170	20	9	71728	71892	33444	33279	5e-41
Bipolaris maydis	0.793478	184	6	32	62308	62465	4727	4550	6e-40
Bipolaris maydis	0.804469	179	24	11	33289	33460	15593	15767	2e-39
Bipolaris maydis	0.798883	179	6	30	62306	62460	9066	9238	2e-39
Bipolaris maydis	0.782609	184	6	34	96328	96505	62306	62461	1e-37
Bipolaris maydis	0.808642	162	5	26	100759	100916	62461	62322	1e-35
Bipolaris maydis	0.811321	159	5	25	105419	105573	62459	62322	5e-35
Bipolaris maydis	0.924528	106	5	3	71562	71666	62460	62357	2e-34
Bipolaris maydis	0.987805	82	1	0	100760	100841	71562	71643	6e-34
Bipolaris maydis	0.987654	81	1	0	105419	105499	71563	71643	2e-33
Bipolaris maydis	0.92233	103	3	5	100845	100947	29826	29923	2e-33
Bipolaris maydis	0.945652	92	2	3	105500	105591	29824	29912	3e-32
Bipolaris maydis	0.753555	211	38	14	75560	75764	59003	59205	9e-32
Bipolaris maydis	0.92	100	4	4	104406	104504	29826	29922	3e-31
Bipolaris maydis	0.963415	82	3	0	104321	104402	71561	71642	3e-31
Bipolaris maydis	0.858333	120	14	3	106207	106326	10269	10385	3e-31
Bipolaris maydis	0.87963	108	12	1	102056	102162	101829	101936	1e-30
Bipolaris maydis	0.908163	98	4	5	29824	29916	9159	9062	1e-30
Bipolaris maydis	0.762887	194	34	12	55968	56157	37650	37465	4e-30
Bipolaris maydis	0.765027	183	14	29	104319	104497	62463	62306	4e-30
Bipolaris maydis	0.914894	94	4	4	29826	29915	4637	4730	1e-29
Bipolaris maydis	0.913978	93	3	5	97398	97490	29824	29911	5e-29
Bipolaris maydis	0.909091	99	6	3	50282	50378	33174	33271	5e-29
Bipolaris maydis	0.740196	204	46	7	65569	65767	38101	37900	5e-29
Bipolaris maydis	0.880734	109	6	7	96237	96344	50282	50384	5e-29
Bipolaris maydis	0.77439	164	10	27	97315	97472	62463	62321	5e-29
Bipolaris maydis	0.913043	92	3	5	96331	96422	29912	29826	2e-28
Bipolaris maydis	0.735	200	29	24	54100	54298	52599	52775	2e-27
Bipolaris maydis	0.737705	244	36	28	69657	69882	33507	33274	2e-26
Bipolaris maydis	0.873684	95	12	0	93377	93471	11708	11614	2e-26
Bipolaris maydis	0.783439	157	28	6	71728	71882	15745	15593	2e-26
Bipolaris maydis	0.725962	208	48	9	67994	68201	38103	37905	2e-26
Bipolaris maydis	0.780822	146	30	2	44983	45128	15593	15736	8e-26
Bipolaris maydis	0.896552	87	9	0	97174	97260	96911	96997	8e-26
Bipolaris maydis	0.724891	229	46	17	90292	90504	90045	90272	1e-24
Bipolaris maydis	0.755814	172	34	8	19884	20052	18497	18663	4e-24
Bipolaris maydis	0.892857	84	4	5	71561	71643	9239	9160	4e-23
Bipolaris maydis	0.918919	74	6	0	97889	97962	30315	30388	4e-23
Bipolaris maydis	0.929577	71	5	0	45965	46035	38024	38094	2e-22
Bipolaris maydis	0.891566	83	8	1	97881	97962	97746	97828	2e-22
Bipolaris maydis	0.943662	71	0	4	86415	86484	71584	71651	2e-22
Bipolaris maydis	0.851064	94	13	1	71274	71366	11708	11615	5e-22
Bipolaris maydis	0.838095	105	9	8	71370	71473	71226	71323	2e-21
Bipolaris maydis	0.838095	105	9	8	93329	93426	71370	71473	2e-21
Bipolaris maydis	0.879518	83	5	5	71562	71643	4555	4633	6e-21
Bipolaris maydis	0.879518	83	5	5	96426	96504	71643	71562	6e-21
Bipolaris maydis	0.953846	65	0	3	100938	100999	3717	3781	2e-20
Bipolaris maydis	0.726415	212	44	14	79379	79583	75560	75764	2e-20
Bipolaris maydis	0.940299	67	1	3	100938	101001	97076	97010	8e-20
Bipolaris maydis	0.9375	64	1	3	100782	100842	86415	86478	8e-20
Bipolaris maydis	0.9375	64	1	3	105440	105500	86415	86478	8e-20
Bipolaris maydis	1	53	0	0	104350	104402	86424	86476	8e-20
Bipolaris maydis	0.717949	195	36	19	79387	79572	38094	37910	3e-19
Bipolaris maydis	0.704167	240	57	14	79355	79585	58973	59207	3e-19
Bipolaris maydis	0.90411	73	5	2	82479	82550	22727	22656	1e-18
Bipolaris maydis	0.95082	61	2	1	71592	71651	24729	24789	1e-18
Bipolaris maydis	0.938462	65	2	2	86426	86488	24729	24793	1e-18
Bipolaris maydis	0.80198	101	20	0	45739	45839	37912	38012	1e-18
Bipolaris maydis	0.864198	81	7	4	101225	101302	3717	3796	3e-18
Bipolaris maydis	0.761194	134	26	6	23310	23437	20833	20966	1e-17
Bipolaris maydis	0.897059	68	1	6	100938	100999	5850	5917	4e-17
Bipolaris maydis	0.766129	124	25	4	24478	24599	18538	18659	4e-17
Bipolaris maydis	0.814433	97	15	3	97733	97829	30296	30389	4e-17
Bipolaris maydis	0.858824	85	5	7	104242	104320	33287	33204	4e-17
Bipolaris maydis	0.980392	51	1	0	62834	62884	62734	62784	4e-17
Bipolaris maydis	0.885714	70	3	5	101225	101289	5850	5919	1e-16
Bipolaris maydis	0.827586	87	14	1	24519	24605	19968	20053	1e-16
Bipolaris maydis	0.919355	62	4	1	62370	62430	24790	24729	1e-16
Bipolaris maydis	0.892308	65	7	0	59420	59484	28390	28326	1e-16
Bipolaris maydis	0.732558	172	35	11	69701	69868	45147	44983	1e-16
Bipolaris maydis	0.712766	188	40	14	65574	65753	59009	59190	1e-16
Bipolaris maydis	0.962963	54	1	1	71421	71473	11712	11659	1e-16
Bipolaris maydis	0.748092	131	31	2	45000	45128	33305	33435	1e-16
Bipolaris maydis	0.7	240	49	23	73830	74051	35296	35062	5e-16
Bipolaris maydis	0.796117	103	19	2	104864	104965	104765	104866	5e-16
Bipolaris maydis	0.962264	53	1	1	100790	100841	24729	24781	5e-16
Bipolaris maydis	0.962264	53	1	1	105448	105499	24729	24781	5e-16
Bipolaris maydis	0.904762	63	5	1	62309	62371	54296	54357	5e-16
Bipolaris maydis	0.769912	113	12	14	54281	54387	4742	4638	2e-15
Bipolaris maydis	0.864865	74	3	7	104254	104320	96340	96267	2e-15
Bipolaris maydis	0.863014	73	6	4	101225	101294	97076	97005	2e-15
Bipolaris maydis	0.944444	54	1	2	105369	105420	101277	101224	2e-15
Bipolaris maydis	0.916667	60	1	4	104259	104314	50378	50319	6e-15
Bipolaris maydis	0.818182	88	9	7	105335	105415	5941	5854	6e-15
Bipolaris maydis	0.8375	80	5	8	54308	54387	9085	9156	6e-15
Bipolaris maydis	0.8375	80	5	8	97401	97472	54387	54308	6e-15
Bipolaris maydis	0.8375	80	5	8	96350	96421	54308	54387	6e-15
Bipolaris maydis	0.71123	187	46	8	75567	75749	38095	37913	2e-14
Bipolaris maydis	0.8	100	8	12	105503	105593	54387	54291	2e-14
Bipolaris maydis	0.8	100	8	12	100846	100936	54387	54291	2e-14
Bipolaris maydis	0.941176	51	3	0	97624	97674	82481	82531	2e-14
Bipolaris maydis	0.887097	62	4	3	103684	103745	97694	97636	2e-14
Bipolaris maydis	0.867647	68	8	1	105359	105426	100997	100931	2e-14
Bipolaris maydis	0.880597	67	6	2	58811	58877	1679	1615	2e-14
Bipolaris maydis	0.96	50	1	1	105367	105415	3770	3721	2e-14
Bipolaris maydis	0.835443	79	5	8	104407	104477	54387	54309	2e-14
Bipolaris maydis	0.96	50	1	1	105367	105415	97023	97072	2e-14
Bipolaris maydis	0.942308	52	2	1	104352	104402	24729	24780	7e-14
Bipolaris maydis	0.848837	86	7	6	37543	37626	24517	24598	3e-13
Bipolaris maydis	0.656716	402	124	14	78381	78778	58380	58771	3e-13
Bipolaris maydis	0.890625	64	2	5	101225	101286	100938	100998	3e-13
Bipolaris maydis	0.660287	209	37	34	23488	23662	6793	7001	3e-13
Bipolaris maydis	0.863014	73	4	6	86415	86485	62438	62370	3e-13
Bipolaris maydis	0.863636	66	6	3	58815	58877	46128	46063	9e-13
Bipolaris maydis	0.711409	149	37	6	20825	20973	6528	6670	3e-12
Bipolaris maydis	0.921569	51	2	2	54307	54357	8032	8080	3e-12
Bipolaris maydis	0.873016	63	5	3	101457	101519	8034	8093	3e-12
Bipolaris maydis	0.821429	84	9	6	97318	97397	71562	71643	3e-12
Bipolaris maydis	0.826667	75	9	4	96287	96359	96359	96287	3e-12
Bipolaris maydis	1	39	0	0	103707	103745	22676	22714	3e-12
Bipolaris maydis	1	39	0	0	103707	103745	82531	82493	3e-12
Bipolaris maydis	0.722581	155	36	7	71715	71866	45150	45000	1e-11
Bipolaris maydis	0.752475	101	25	0	65653	65753	45841	45741	1e-11
Bipolaris maydis	0.955556	45	1	1	97630	97674	22719	22676	1e-11
Bipolaris maydis	0.697917	192	41	17	59010	59192	38095	37912	1e-11
Bipolaris maydis	0.755725	131	19	13	69689	69813	30175	30052	4e-11
Bipolaris maydis	0.952381	42	2	0	5826	5867	3734	3693	4e-11
Bipolaris maydis	0.952381	42	2	0	3693	3734	3734	3693	4e-11
Bipolaris maydis	0.952381	42	2	0	5826	5867	5867	5826	4e-11
Bipolaris zeicola	0.971074	484	13	1	115180	115663	113676	114158	0
Bipolaris zeicola	0.935849	530	34	0	87285	87814	18074	17545	0
Bipolaris zeicola	0.851385	397	30	29	119241	119628	9232	8856	3e-116
Bipolaris zeicola	0.880702	285	28	6	87791	88070	21553	21270	1e-95
Bipolaris zeicola	0.960784	204	6	2	131185	131386	4544	4747	1e-88
Bipolaris zeicola	0.969697	198	3	3	122710	122904	4550	4747	6e-87
Bipolaris zeicola	0.968586	191	4	2	131197	131387	122717	122905	3e-84
Bipolaris zeicola	0.994186	172	1	0	122716	122887	9221	9050	1e-82
Bipolaris zeicola	0.976744	172	3	1	131197	131368	9220	9050	1e-77
Bipolaris zeicola	0.971264	174	3	2	9050	9221	4729	4556	4e-76
Bipolaris zeicola	0.92233	206	8	8	130119	130320	9249	9048	5e-75
Bipolaris zeicola	0.926316	190	10	4	131197	131383	130147	130335	9e-72
Bipolaris zeicola	0.916667	192	10	6	130145	130335	122715	122901	1e-69
Bipolaris zeicola	0.905473	201	13	6	130138	130335	4547	4744	5e-69
Bipolaris zeicola	0.917582	182	6	9	119252	119431	4556	4730	2e-67
Bipolaris zeicola	0.910053	189	14	3	57952	58139	9029	9215	7e-67
Bipolaris zeicola	0.945455	165	7	2	57977	58139	4726	4562	9e-66
Bipolaris zeicola	0.945122	164	7	2	122722	122884	58139	57977	3e-65
Bipolaris zeicola	0.939394	165	7	3	131202	131365	58139	57977	1e-63
Bipolaris zeicola	0.831169	231	30	9	124643	124867	88039	87812	5e-63
Bipolaris zeicola	0.979167	144	1	2	98337	98479	72661	72803	2e-62
Bipolaris zeicola	0.900552	181	8	10	131197	131369	119253	119431	5e-62
Bipolaris zeicola	0.902299	174	16	1	117138	117311	116943	117115	7e-61
Bipolaris zeicola	0.895604	182	8	11	122716	122888	119252	119431	8e-60
Bipolaris zeicola	0.922156	167	7	6	130152	130316	58139	57977	1e-58
Bipolaris zeicola	0.679137	695	205	18	127564	128249	44030	44715	3e-58
Bipolaris zeicola	0.759322	295	41	30	90031	90323	14760	14494	3e-53
Bipolaris zeicola	0.870787	178	12	11	82651	82826	79786	79618	3e-52
Bipolaris zeicola	0.975	120	1	2	118936	119053	3791	3672	4e-51
Bipolaris zeicola	0.862637	182	12	13	130146	130318	119252	119429	4e-51
Bipolaris zeicola	0.687389	563	166	10	74117	74674	24336	23779	1e-50
Bipolaris zeicola	0.872093	172	11	11	119258	119427	58139	57977	1e-50
Bipolaris zeicola	0.965517	116	1	3	5817	5931	3674	3787	3e-46
Bipolaris zeicola	0.965217	115	1	3	98365	98479	41189	41078	1e-45
Bipolaris zeicola	0.763066	287	52	16	68681	68955	56086	55804	4e-45
Bipolaris zeicola	0.916667	132	6	5	114129	114255	17089	16958	1e-44
Bipolaris zeicola	0.956522	115	2	3	118940	119051	5931	5817	1e-44
Bipolaris zeicola	0.965217	115	1	3	72689	72803	41189	41078	1e-44
Bipolaris zeicola	0.773109	238	43	11	76284	76518	14723	14494	5e-44
Bipolaris zeicola	0.774468	235	39	14	124643	124867	21302	21532	2e-43
Bipolaris zeicola	0.946429	112	4	2	96700	96809	48405	48516	2e-42
Bipolaris zeicola	0.912	125	7	4	79633	79756	28746	28625	7e-42
Bipolaris zeicola	0.932203	118	6	2	82690	82805	28629	28746	7e-42
Bipolaris zeicola	0.798969	194	25	14	61364	61547	13580	13769	2e-41
Bipolaris zeicola	0.856164	146	7	14	40810	40946	39648	39788	2e-41
Bipolaris zeicola	0.813559	177	22	11	41206	41375	21114	21286	8e-41
Bipolaris zeicola	0.979381	97	2	0	114061	114157	17243	17147	8e-41
Bipolaris zeicola	0.961538	104	3	1	88405	88507	21217	21114	8e-41
Bipolaris zeicola	0.725191	262	37	35	123903	124129	123771	124032	8e-41
Bipolaris zeicola	0.969388	98	2	1	115565	115662	17243	17147	1e-38
Bipolaris zeicola	0.780612	196	15	28	130146	130338	82668	82838	4e-38
Bipolaris zeicola	0.795181	166	9	25	82662	82806	9227	9066	6e-36
Bipolaris zeicola	0.763547	203	18	30	131188	131386	82663	82839	6e-36
Bipolaris zeicola	0.796407	167	8	26	79632	79776	4713	4551	2e-35
Bipolaris zeicola	0.773196	194	17	27	122716	122904	82668	82839	2e-35
Bipolaris zeicola	0.930693	101	5	2	61444	61543	57298	57199	9e-34
Bipolaris zeicola	1	79	0	0	118364	118442	98480	98402	9e-34
Bipolaris zeicola	0.946237	93	0	5	37756	37843	9136	9044	1e-31
Bipolaris zeicola	0.755102	196	20	28	82668	82839	4556	4747	1e-31
Bipolaris zeicola	1	75	0	0	118365	118439	41078	41152	1e-31
Bipolaris zeicola	0.944444	90	1	4	119344	119433	37756	37841	5e-31
Bipolaris zeicola	0.987342	79	0	1	118365	118442	72803	72725	5e-31
Bipolaris zeicola	0.858333	120	14	3	131985	132104	10256	10372	5e-31
Bipolaris zeicola	0.697802	364	90	20	112822	113178	27405	27055	5e-31
Bipolaris zeicola	0.910891	101	3	6	122801	122901	37756	37850	5e-31
Bipolaris zeicola	0.858333	120	14	3	10256	10372	131985	132104	5e-31
Bipolaris zeicola	0.87963	108	12	1	124021	124127	123794	123901	2e-30
Bipolaris zeicola	0.901961	102	3	7	37756	37850	4643	4744	2e-30
Bipolaris zeicola	0.748815	211	39	14	90119	90323	76316	76518	2e-30
Bipolaris zeicola	0.758065	186	11	34	122715	122895	79772	79616	2e-30
Bipolaris zeicola	0.748815	211	39	14	76316	76518	90119	90323	2e-30
Bipolaris zeicola	0.943182	88	1	4	131282	131369	37756	37839	6e-30
Bipolaris zeicola	0.963855	83	0	3	57977	58059	37835	37756	6e-30
Bipolaris zeicola	0.782609	161	9	26	79632	79771	9066	9221	2e-29
Bipolaris zeicola	0.742424	198	51	0	82996	83193	46005	45808	7e-29
Bipolaris zeicola	0.854545	110	16	0	48942	49051	13308	13417	7e-29
Bipolaris zeicola	0.902913	103	6	4	57193	57293	13771	13671	7e-29
Bipolaris zeicola	0.779874	159	8	27	82674	82809	58139	57985	7e-29
Bipolaris zeicola	0.776398	161	9	27	131197	131352	79770	79632	2e-28
Bipolaris zeicola	0.844961	129	10	10	72662	72789	66996	66877	2e-28
Bipolaris zeicola	0.745946	185	24	23	72450	72633	70953	71115	2e-28
Bipolaris zeicola	0.920455	88	1	6	130231	130318	37756	37837	9e-28
Bipolaris zeicola	0.838462	130	10	11	98338	98465	66997	66877	9e-28
Bipolaris zeicola	0.780488	164	29	7	55728	55889	21097	21255	3e-27
Bipolaris zeicola	0.748603	179	12	33	119241	119414	79782	79632	4e-26
Bipolaris zeicola	0.897959	98	6	4	66877	66972	41092	41187	4e-26
Bipolaris zeicola	0.762195	164	37	2	128842	129005	45405	45566	4e-26
Bipolaris zeicola	0.896552	87	9	0	119105	119191	118845	118931	1e-25
Bipolaris zeicola	0.726531	245	39	28	88296	88523	41422	41189	1e-25
Bipolaris zeicola	0.759036	166	14	26	130142	130303	79775	79632	1e-25
Bipolaris zeicola	0.761628	172	33	8	29642	29810	28077	28243	5e-25
Bipolaris zeicola	1	62	0	0	105807	105868	82696	82757	2e-24
Bipolaris zeicola	0.773723	137	7	24	57990	58122	28746	28630	5e-24
Bipolaris zeicola	0.942857	70	4	0	112219	112288	4495	4564	2e-23
Bipolaris zeicola	0.760274	146	7	28	28625	28746	4571	4712	2e-23
Bipolaris zeicola	0.944444	72	3	1	35821	35891	28627	28698	2e-23
Bipolaris zeicola	0.918919	74	6	0	119832	119905	38242	38315	7e-23
Bipolaris zeicola	0.753247	154	13	25	79633	79765	57990	58139	7e-23
Bipolaris zeicola	0.914634	82	4	3	8852	8932	3791	3712	2e-22
Bipolaris zeicola	0.891566	83	8	1	119824	119905	119689	119771	2e-22
Bipolaris zeicola	0.758621	145	7	28	28625	28746	9206	9067	3e-21
Bipolaris zeicola	0.758621	145	7	28	122731	122870	28625	28746	3e-21
Bipolaris zeicola	0.955882	68	1	2	127245	127311	125408	125342	3e-21
Bipolaris zeicola	0.753425	146	7	29	131211	131351	28625	28746	1e-20
Bipolaris zeicola	0.982759	58	1	0	86502	86559	33851	33794	1e-20
Bipolaris zeicola	0.966667	60	2	0	84625	84684	13563	13504	1e-20
Bipolaris zeicola	0.858824	85	12	0	85620	85704	76124	76208	1e-20
Bipolaris zeicola	0.967742	62	1	1	100508	100569	86502	86562	1e-20
Bipolaris zeicola	0.890244	82	4	5	118936	119013	8852	8932	3e-20
Bipolaris zeicola	0.707113	239	49	21	94436	94664	14721	14494	3e-20
Bipolaris zeicola	0.668639	338	109	3	27078	27412	15288	15625	3e-20
Bipolaris zeicola	0.875	80	7	3	123176	123252	3717	3796	3e-20
Bipolaris zeicola	0.953846	65	0	3	122892	122953	3717	3781	3e-20
Bipolaris zeicola	0.917808	73	4	2	100507	100578	33852	33781	3e-20
Bipolaris zeicola	0.726415	212	44	14	94460	94664	90119	90323	3e-20
Bipolaris zeicola	0.9375	64	1	3	105798	105861	9199	9139	1e-19
Bipolaris zeicola	0.9375	64	1	3	122738	122798	105798	105861	1e-19
Bipolaris zeicola	0.9375	64	1	3	131218	131278	105798	105861	1e-19
Bipolaris zeicola	1	53	0	0	130174	130226	105807	105859	1e-19
Bipolaris zeicola	0.914286	70	5	1	123176	123244	119008	118939	1e-19
Bipolaris zeicola	0.893333	75	3	5	8861	8932	5927	5855	4e-19
Bipolaris zeicola	0.95	60	3	0	123407	123466	28748	28689	4e-19
Bipolaris zeicola	0.664723	343	101	14	33988	34317	31474	31815	4e-19
Bipolaris zeicola	0.951613	62	2	1	123404	123465	82809	82749	4e-19
Bipolaris zeicola	0.966102	59	1	1	58063	58120	35882	35824	4e-19
Bipolaris zeicola	0.746479	142	36	0	86694	86835	45954	45813	4e-19
Bipolaris zeicola	0.964912	57	2	0	123409	123465	79633	79689	4e-19
Bipolaris zeicola	0.848837	86	12	1	35621	35706	29726	29810	1e-18
Bipolaris zeicola	0.659389	458	140	16	78561	79010	24315	23866	1e-18
Bipolaris zeicola	0.755725	131	7	25	130176	130302	28637	28746	1e-18
Bipolaris zeicola	0.938462	65	2	2	105809	105871	35830	35894	1e-18
Bipolaris zeicola	0.80198	101	20	0	60121	60221	45820	45920	1e-18
Bipolaris zeicola	0.879518	83	5	5	130068	130147	41202	41122	5e-18
Bipolaris zeicola	0.814433	97	16	2	55804	55898	41263	41359	5e-18
Bipolaris zeicola	0.761194	134	26	6	34435	34562	31954	32087	2e-17
Bipolaris zeicola	0.7	240	58	14	94436	94666	76286	76520	2e-17
Bipolaris zeicola	0.718391	174	13	36	119247	119414	82663	82806	2e-17
Bipolaris zeicola	0.923077	65	2	3	122892	122953	8927	8863	2e-17
Bipolaris zeicola	0.650888	507	153	24	81630	82121	75349	75846	2e-17
Bipolaris zeicola	0.814433	97	15	3	119676	119772	38223	38316	6e-17
Bipolaris zeicola	0.710526	190	53	2	90848	91036	89065	89253	6e-17
Bipolaris zeicola	0.962264	53	2	0	35830	35882	4586	4638	6e-17
Bipolaris zeicola	0.792079	101	12	9	131102	131193	5964	5864	6e-17
Bipolaris zeicola	0.935484	62	2	2	105809	105868	28637	28698	6e-17
Bipolaris zeicola	0.935484	62	2	2	82698	82757	35830	35891	6e-17
Bipolaris zeicola	0.792079	101	12	9	5864	5964	131193	131102	6e-17
Bipolaris zeicola	0.897059	68	3	4	123176	123239	5860	5927	2e-16
Bipolaris zeicola	0.895522	67	1	6	122892	122953	5860	5925	2e-16
Bipolaris zeicola	0.708333	192	40	16	94468	94653	45999	45818	2e-16
Bipolaris zeicola	0.868421	76	7	3	85615	85687	60519	60444	2e-16
Bipolaris zeicola	0.949153	59	1	2	130085	130141	66972	66914	2e-16
Bipolaris zeicola	0.712766	188	40	14	83000	83179	76322	76503	2e-16
Bipolaris zeicola	0.923077	65	0	5	122892	122953	119008	118946	2e-16
Bipolaris zeicola	0.979592	49	1	0	125349	125397	48418	48466	8e-16
Bipolaris zeicola	0.692308	208	62	2	97286	97491	81934	82141	8e-16
Bipolaris zeicola	0.962264	53	1	1	35830	35882	9191	9140	8e-16
Bipolaris zeicola	0.758065	124	26	4	35580	35701	28118	28239	8e-16
Bipolaris zeicola	0.962264	53	1	1	122746	122797	35830	35882	8e-16
Bipolaris zeicola	0.962264	53	1	1	131226	131277	35830	35882	8e-16
Bipolaris zeicola	0.878788	66	3	5	85266	85326	41168	41103	8e-16
Bipolaris zeicola	1	46	0	0	127256	127301	48467	48422	8e-16
Bipolaris zeicola	0.962264	53	1	1	131147	131198	123227	123175	8e-16
Bipolaris zeicola	0.903226	62	5	1	79681	79741	35891	35830	3e-15
Bipolaris zeicola	1	45	0	0	85282	85326	72733	72777	3e-15
Bipolaris zeicola	1	45	0	0	118390	118434	85326	85282	3e-15
Bipolaris zeicola	1	45	0	0	98410	98454	85282	85326	3e-15
Bipolaris zeicola	0.892308	65	3	4	105798	105861	4578	4639	9e-15
Bipolaris zeicola	0.729885	174	31	16	88343	88509	55908	55744	9e-15
Bipolaris zeicola	0.944444	54	2	1	105809	105861	58115	58062	9e-15
Bipolaris zeicola	0.740157	127	23	10	125422	125538	83072	82946	9e-15
Bipolaris zeicola	0.960784	51	1	1	118954	119004	131144	131193	9e-15
Bipolaris zeicola	0.665072	209	36	34	34613	34787	6806	7014	3e-14
Bipolaris zeicola	0.793814	97	12	8	99461	99557	22157	22069	3e-14
Bipolaris zeicola	0.873239	71	4	5	130082	130147	72688	72758	3e-14
Bipolaris zeicola	0.941176	51	3	0	119566	119616	100509	100559	3e-14
Bipolaris zeicola	0.84	75	10	2	109961	110033	107108	107182	3e-14
Bipolaris zeicola	0.9	60	4	2	131145	131204	122942	122885	3e-14
Bipolaris zeicola	0.96	50	1	1	131145	131193	3770	3721	3e-14
Bipolaris zeicola	0.811111	90	12	5	16808	16893	13760	13672	1e-13
Bipolaris zeicola	0.811111	90	12	5	61450	61538	16893	16808	1e-13
Bipolaris zeicola	0.942308	52	2	1	130176	130226	35830	35881	1e-13
Bipolaris zeicola	0.887097	62	6	1	118379	118439	66877	66938	1e-13
Bipolaris zeicola	0.861111	72	4	6	130082	130147	98364	98435	1e-13
Bipolaris zeicola	0.859155	71	8	2	76124	76194	1679	1611	1e-13
Bipolaris zeicola	0.718121	149	36	6	31946	32094	6540	6682	1e-13
Bipolaris zeicola	0.898305	59	5	1	129515	129573	119634	119577	1e-13
Bipolaris zeicola	0.867647	68	7	2	85620	85687	1679	1614	4e-13
Bipolaris zeicola	0.848837	86	7	6	45451	45534	35619	35700	4e-13
Bipolaris zeicola	0.956522	46	2	0	56906	56951	8031	7986	4e-13
Bipolaris zeicola	0.956522	46	2	0	88531	88576	41070	41025	4e-13
Bipolaris zeicola	0.865672	67	6	3	76128	76191	60510	60444	4e-13
Bipolaris zeicola	0.864865	74	6	4	85268	85339	85339	85268	4e-13
Bipolaris zeicola	0.783505	97	14	7	131871	131967	131780	131869	1e-12
Bipolaris zeicola	0.716049	162	40	6	60957	61115	13080	13238	1e-12
Bipolaris zeicola	0.758333	120	19	10	45425	45538	29694	29809	1e-12
Bipolaris zeicola	0.699422	173	38	14	59659	59819	43034	43204	1e-12
Bipolaris zeicola	0.880597	67	2	6	96706	96768	48475	48411	1e-12
Bipolaris zeicola	0.850746	67	9	1	125422	125487	76388	76322	1e-12
Bipolaris zeicola	0.727273	132	20	16	119536	119652	86471	86601	1e-12
Bipolaris zeicola	0.833333	72	7	5	123176	123243	8927	8857	5e-12
Bipolaris zeicola	0.763158	114	21	6	82991	83104	14693	14586	5e-12
Bipolaris zeicola	0.956522	46	0	2	123413	123458	56949	56906	5e-12
Bipolaris zeicola	0.875	64	2	6	123176	123236	122892	122952	5e-12
Bipolaris zeicola	0.833333	72	7	5	8857	8927	123243	123176	5e-12
Bipolaris zeicola	0.861538	65	6	3	123408	123472	7983	8044	5e-12
Bipolaris zeicola	0.918367	49	4	0	131145	131193	8875	8923	5e-12
Bipolaris zeicola	0.954545	44	2	0	86443	86486	86486	86443	5e-12
Bipolaris zeicola	0.766667	120	16	12	88341	88454	38092	37979	2e-11
Bipolaris zeicola	0.752475	101	25	0	83079	83179	60223	60123	2e-11
Bipolaris zeicola	1	38	0	0	86449	86486	4533	4496	2e-11
Bipolaris zeicola	0.953488	43	2	0	112312	112354	4724	4766	2e-11
Bipolaris zeicola	0.955556	45	1	1	119572	119616	33844	33801	2e-11
Bipolaris zeicola	0.833333	66	7	4	125424	125485	94533	94468	2e-11
Bipolaris zeicola	0.933333	45	3	0	125364	125408	4589	4545	6e-11
Bipolaris zeicola	0.87931	58	3	4	57235	57292	16840	16893	6e-11
Bipolaris zeicola	0.97619	42	0	1	129533	129574	33801	33841	6e-11
Bipolaris zeicola	0.97619	42	0	1	129533	129574	86552	86512	6e-11
Bipolaris zeicola	0.933333	45	3	0	127256	127300	96760	96716	6e-11
Bipolaris zeicola	0.952381	42	2	0	118991	119032	3693	3734	6e-11
Bipolaris zeicola	0.952381	42	2	0	5836	5877	3734	3693	6e-11
Bipolaris zeicola	0.952381	42	0	2	3693	3734	3734	3693	6e-11
Bipolaris zeicola	0.952381	42	0	2	118991	119032	5836	5877	6e-11
Bipolaris zeicola	0.952381	42	0	2	5836	5877	5877	5836	6e-11
Bipolaris zeicola	0.742424	132	19	15	119553	119679	5855	5976	6e-11
Bipolaris zeicola	0.934783	46	1	2	28697	28742	56906	56949	6e-11
Bipolaris zeicola	0.934783	46	1	2	79637	79682	56949	56906	6e-11
Bipolaris zeicola	0.934783	46	1	2	82756	82801	56906	56949	6e-11
Bipolaris zeicola	0.952381	42	2	0	118991	119032	119032	118991	6e-11
Bipolaris oryzae	0.96381	525	19	0	92692	93216	36039	35515	0
Bipolaris oryzae	0.96381	525	19	0	35515	36039	93216	92692	0
Bipolaris oryzae	0.864662	399	30	24	86968	87356	66786	66402	1e-125
Bipolaris oryzae	0.954338	219	4	6	73847	74063	66795	66581	2e-92
Bipolaris oryzae	0.863309	278	26	12	96631	96902	36287	36016	2e-86
Bipolaris oryzae	0.955446	202	4	5	87173	87373	74868	74671	1e-82
Bipolaris oryzae	0.977778	180	2	2	74691	74870	69868	70045	4e-82
Bipolaris oryzae	0.927184	206	13	2	82669	82874	75742	75945	6e-80
Bipolaris oryzae	0.971429	175	2	3	87173	87347	70043	69872	1e-75
Bipolaris oryzae	0.937824	193	6	6	75754	75946	69875	70061	1e-75
Bipolaris oryzae	0.939891	183	6	5	87173	87350	75927	75745	5e-74
Bipolaris oryzae	0.954545	176	5	3	87173	87345	82856	82681	2e-73
Bipolaris oryzae	0.927835	194	7	7	82681	82874	69874	70060	2e-72
Bipolaris oryzae	0.928962	183	8	5	75747	75929	74693	74870	1e-69
Bipolaris oryzae	0.664137	1054	303	51	19452	20478	118471	117442	4e-69
Bipolaris oryzae	0.94186	172	7	3	86990	87159	73875	74045	2e-67
Bipolaris oryzae	0.914439	187	10	6	82672	82858	74690	74870	6e-67
Bipolaris oryzae	0.986207	145	2	0	108794	108938	87169	87025	6e-67
Bipolaris oryzae	0.839827	231	28	9	71285	71509	36264	36037	8e-66
Bipolaris oryzae	0.828194	227	31	8	41833	42052	22190	21965	1e-57
Bipolaris oryzae	0.976744	129	3	0	108804	108932	66599	66727	1e-56
Bipolaris oryzae	0.875	184	9	14	82681	82857	66413	66589	1e-56
Bipolaris oryzae	0.976923	130	2	1	108804	108932	74045	73916	5e-56
Bipolaris oryzae	0.774194	279	49	14	119391	119665	111167	111435	5e-55
Bipolaris oryzae	0.873626	182	11	12	69872	70044	66411	66589	5e-55
Bipolaris oryzae	0.853403	191	15	13	74689	74869	66402	66589	1e-51
Bipolaris oryzae	0.857923	183	11	15	75754	75928	66414	66589	1e-50
Bipolaris oryzae	0.899329	149	7	8	114396	114541	113231	113374	1e-50
Bipolaris oryzae	0.74	300	49	29	62750	63048	41820	42091	4e-50
Bipolaris oryzae	0.975	120	1	2	81793	81912	66215	66098	1e-49
Bipolaris oryzae	0.914894	141	10	2	65466	65605	33301	33440	5e-49
Bipolaris oryzae	0.681495	562	171	8	97868	98425	18405	17848	2e-48
Bipolaris oryzae	0.890323	155	10	7	65468	65619	26698	26548	8e-47
Bipolaris oryzae	0.957265	117	2	3	83939	84055	81795	81908	8e-47
Bipolaris oryzae	0.742857	280	44	28	77431	77692	64450	64719	9e-46
Bipolaris oryzae	0.902098	143	10	4	33304	33443	26549	26690	3e-45
Bipolaris oryzae	0.785714	224	36	12	96659	96881	71297	71509	3e-45
Bipolaris oryzae	0.940171	117	2	5	83939	84055	66213	66102	1e-43
Bipolaris oryzae	0.754325	289	51	20	10780	11054	2189	10780	5e-43
Bipolaris oryzae	0.737931	290	64	12	111183	111460	31231	30942	5e-43
Bipolaris oryzae	0.737931	290	53	23	64450	64724	3889	4170	2e-40
Bipolaris oryzae	0.942857	105	4	2	108946	109048	82767	82871	1e-38
Bipolaris oryzae	0.796407	167	10	24	69865	70027	33450	33304	2e-36
Bipolaris oryzae	0.890756	119	8	5	114788	114906	65226	65339	2e-36
Bipolaris oryzae	0.92381	105	6	2	108946	109048	75838	75942	5e-36
Bipolaris oryzae	0.947368	95	5	0	92296	92390	36461	36555	2e-35
Bipolaris oryzae	0.791667	168	9	26	87183	87346	65462	65607	7e-35
Bipolaris oryzae	0.796178	157	8	24	74700	74852	33440	33304	8e-34
Bipolaris oryzae	0.931373	102	3	4	108949	109048	69958	70057	8e-34
Bipolaris oryzae	0.770492	183	12	30	75742	75918	65619	65461	3e-33
Bipolaris oryzae	0.965517	87	1	2	108949	109033	87259	87173	3e-33
Bipolaris oryzae	0.783951	162	9	26	87190	87347	33304	33443	1e-32
Bipolaris oryzae	0.9875	80	1	0	61666	61745	61598	61677	1e-32
Bipolaris oryzae	0.753846	195	14	34	82669	82858	26698	26533	1e-32
Bipolaris oryzae	0.753555	211	38	14	62753	62957	22199	21997	1e-31
Bipolaris oryzae	0.955056	89	1	3	108949	109035	74783	74870	1e-31
Bipolaris oryzae	0.850746	134	13	7	33448	33578	30733	30862	1e-31
Bipolaris oryzae	0.763158	190	15	30	82662	82846	65626	65462	1e-31
Bipolaris oryzae	0.7875	160	10	24	74697	74852	65608	65469	4e-31
Bipolaris oryzae	0.786164	159	10	24	69873	70027	65607	65469	1e-30
Bipolaris oryzae	0.762887	194	34	12	118972	119157	19195	19006	5e-30
Bipolaris oryzae	0.762431	181	15	28	69871	70045	26691	26533	5e-30
Bipolaris oryzae	0.770186	161	9	28	75754	75910	33440	33304	5e-30
Bipolaris oryzae	0.762887	194	34	12	19006	19195	119157	118972	5e-30
Bipolaris oryzae	0.753191	235	44	14	77412	77640	3867	4093	5e-30
Bipolaris oryzae	0.943182	88	2	3	108949	109034	66503	66589	5e-30
Bipolaris oryzae	0.743842	203	45	7	119407	119607	31231	31034	2e-29
Bipolaris oryzae	0.85	120	15	3	76550	76669	88372	88488	2e-29
Bipolaris oryzae	0.776224	143	1	31	123685	123796	26690	26548	2e-29
Bipolaris oryzae	0.754098	183	16	29	87171	87347	26531	26690	6e-29
Bipolaris oryzae	0.752632	190	18	29	74689	74872	26697	26531	2e-28
Bipolaris oryzae	0.777778	144	3	29	123686	123800	65607	65464	8e-28
Bipolaris oryzae	0.929412	85	2	4	114695	114779	8991	9071	3e-27
Bipolaris oryzae	0.735	200	29	24	16281	16479	14780	14956	3e-27
Bipolaris oryzae	0.73029	241	44	21	57099	57329	41821	42050	9e-27
Bipolaris oryzae	0.783217	143	31	0	111192	111334	35056	34914	3e-26
Bipolaris oryzae	0.896552	87	9	0	66267	66353	66007	66093	1e-25
Bipolaris oryzae	0.736264	182	15	33	75754	75929	26687	26533	4e-25
Bipolaris oryzae	0.898876	89	7	2	74055	74142	66186	66099	1e-24
Bipolaris oryzae	0.905882	85	3	5	86963	87047	81912	81833	1e-24
Bipolaris oryzae	1	62	0	0	48291	48352	33352	33413	1e-24
Bipolaris oryzae	0.736559	186	13	36	66411	66589	26690	26534	5e-24
Bipolaris oryzae	0.943662	71	4	0	123728	123798	33371	33301	5e-24
Bipolaris oryzae	0.755814	172	34	8	101095	101263	99707	99873	5e-24
Bipolaris oryzae	0.740741	162	13	29	82682	82839	33440	33304	6e-23
Bipolaris oryzae	0.918919	74	6	0	109440	109513	66990	67063	6e-23
Bipolaris oryzae	0.740741	162	13	29	33304	33440	82839	82682	6e-23
Bipolaris oryzae	0.918919	74	6	0	66990	67063	109440	109513	6e-23
Bipolaris oryzae	0.929577	71	5	0	119531	119601	4659	4729	2e-22
Bipolaris oryzae	0.682274	299	91	4	111542	111838	40183	40479	2e-22
Bipolaris oryzae	0.891566	83	8	1	66982	67063	66847	66929	2e-22
Bipolaris oryzae	0.898734	79	1	7	86972	87047	84051	83977	7e-22
Bipolaris oryzae	0.882353	85	3	7	86963	87047	66098	66175	2e-21
Bipolaris oryzae	0.953846	65	1	2	81838	81902	70048	70110	2e-21
Bipolaris oryzae	0.722467	227	35	28	114800	115015	96334	96543	2e-21
Bipolaris oryzae	0.879121	91	7	4	81822	81911	74055	74142	9e-21
Bipolaris oryzae	0.726415	212	44	14	62753	62957	57101	57305	3e-20
Bipolaris oryzae	0.663067	463	130	26	97955	98404	25925	25476	1e-19
Bipolaris oryzae	0.746575	146	37	0	119412	119557	35060	34915	1e-19
Bipolaris oryzae	0.951613	62	0	3	69896	69954	48361	48300	1e-19
Bipolaris oryzae	0.827957	93	16	0	111195	111287	4433	4525	1e-19
Bipolaris oryzae	0.9375	64	1	3	87263	87323	48298	48361	1e-19
Bipolaris oryzae	1	53	0	0	74727	74779	48352	48300	1e-19
Bipolaris oryzae	0.911765	68	1	5	83982	84049	70048	70110	1e-19
Bipolaris oryzae	0.847059	85	13	0	33840	33924	21805	21889	4e-19
Bipolaris oryzae	0.664723	343	101	14	104002	104331	101576	101917	4e-19
Bipolaris oryzae	0.704167	240	57	14	57099	57329	22201	21967	4e-19
Bipolaris oryzae	0.717949	195	36	19	119417	119601	57112	57297	4e-19
Bipolaris oryzae	0.734807	181	37	11	96323	96499	1838	2011	1e-18
Bipolaris oryzae	0.949153	59	3	0	107457	107515	23744	23686	1e-18
Bipolaris oryzae	0.8625	80	8	3	81838	81917	70333	70409	1e-18
Bipolaris oryzae	0.906667	75	4	3	123673	123745	87359	87286	1e-18
Bipolaris oryzae	0.80198	101	20	0	119419	119519	4433	4533	1e-18
Bipolaris oryzae	0.938462	65	2	2	105847	105911	48350	48288	1e-18
Bipolaris oryzae	0.783333	120	24	2	96334	96453	65238	65355	1e-18
Bipolaris oryzae	0.866667	75	3	7	86968	87042	70400	70333	1e-18
Bipolaris oryzae	0.862069	87	5	7	83966	84051	74055	74135	5e-18
Bipolaris oryzae	0.9	70	1	6	86968	87037	74139	74076	5e-18
Bipolaris oryzae	0.95082	61	0	3	70561	70618	65462	65522	5e-18
Bipolaris oryzae	0.9375	64	2	2	70048	70110	66170	66108	5e-18
Bipolaris oryzae	0.926471	68	1	4	123680	123745	82676	82741	5e-18
Bipolaris oryzae	0.898551	69	1	6	86974	87042	70110	70048	2e-17
Bipolaris oryzae	0.761194	134	26	6	104449	104576	102056	102189	2e-17
Bipolaris oryzae	0.710526	190	53	2	63823	64011	62040	62228	6e-17
Bipolaris oryzae	0.814433	97	15	3	109421	109514	66834	66930	6e-17
Bipolaris oryzae	0.766129	124	25	4	105595	105716	99748	99869	6e-17
Bipolaris oryzae	0.935484	62	2	2	70562	70621	33299	33360	6e-17
Bipolaris oryzae	0.90625	64	3	3	75775	75835	48361	48298	6e-17
Bipolaris oryzae	0.935484	62	2	2	33299	33360	70562	70621	6e-17
Bipolaris oryzae	0.949153	59	0	3	123742	123800	70618	70563	6e-17
Bipolaris oryzae	0.868421	76	6	4	75687	75762	74137	74066	6e-17
Bipolaris oryzae	0.868421	76	7	3	33835	33907	4831	4756	2e-16
Bipolaris oryzae	0.921875	64	3	2	74638	74699	9071	9008	2e-16
Bipolaris oryzae	0.712766	188	40	14	31038	31217	22003	22184	2e-16
Bipolaris oryzae	0.83908	87	8	6	66730	66811	34727	34812	2e-16
Bipolaris oryzae	0.722222	180	45	5	111194	111370	41836	42013	2e-16
Bipolaris oryzae	0.887324	71	5	3	70333	70401	66170	66101	2e-16
Bipolaris oryzae	0.83908	87	8	6	34727	34812	66730	66811	2e-16
Bipolaris oryzae	0.909091	66	3	3	74076	74140	70338	70401	2e-16
Bipolaris oryzae	0.827586	87	14	1	105636	105722	101179	101264	2e-16
Bipolaris oryzae	0.722581	155	43	0	112259	112413	110965	111119	2e-16
Bipolaris oryzae	0.648915	507	154	24	29761	30252	21030	21527	7e-16
Bipolaris oryzae	0.897059	68	5	2	74067	74133	70044	70110	7e-16
Bipolaris oryzae	0.735714	140	35	2	114814	114953	1864	2001	7e-16
Bipolaris oryzae	0.783784	111	9	15	82763	82863	16579	16474	7e-16
Bipolaris oryzae	0.916667	60	3	2	70564	70621	26547	26606	7e-16
Bipolaris oryzae	0.962264	53	1	1	105847	105899	87315	87264	7e-16
Bipolaris oryzae	0.735714	140	35	2	1864	2001	114814	114953	7e-16
Bipolaris oryzae	0.919355	62	3	2	105847	105908	65576	65517	2e-15
Bipolaris oryzae	0.943396	53	3	0	75703	75755	70384	70332	2e-15
Bipolaris oryzae	0.871429	70	3	6	83982	84051	70333	70396	2e-15
Bipolaris oryzae	0.758333	120	28	1	119400	119518	71787	71906	2e-15
Bipolaris oryzae	0.835294	85	8	6	114712	114796	74699	74621	2e-15
Bipolaris oryzae	0.903226	62	5	1	105847	105908	26658	26598	2e-15
Bipolaris oryzae	0.857143	70	10	0	71959	72028	41944	42013	2e-15
Bipolaris oryzae	0.714286	189	42	12	111193	111370	62764	62951	2e-15
Bipolaris oryzae	0.775701	107	23	1	111190	111295	71801	71907	2e-15
Bipolaris oryzae	0.740157	127	23	10	71963	72079	71963	30984	8e-15
Bipolaris oryzae	0.7	240	48	24	116570	116803	64467	64688	8e-15
Bipolaris oryzae	0.920635	63	2	3	123685	123745	69872	69933	8e-15
Bipolaris oryzae	0.88	75	5	4	123673	123745	74686	74758	8e-15
Bipolaris oryzae	0.715789	190	36	18	111194	111370	22187	22003	8e-15
Bipolaris oryzae	0.882353	68	6	2	79735	79800	33907	33840	8e-15
Bipolaris oryzae	0.901639	61	5	1	75690	75750	66107	66166	8e-15
Bipolaris oryzae	0.890625	64	2	5	70333	70393	70048	70109	8e-15
Bipolaris oryzae	0.945455	55	1	2	123746	123799	16541	16488	3e-14
Bipolaris oryzae	0.768519	108	24	1	71798	71905	35061	34955	3e-14
Bipolaris oryzae	0.84	75	10	2	45977	46051	41580	41652	3e-14
Bipolaris oryzae	0.71123	187	46	8	119420	119602	62768	62950	3e-14
Bipolaris oryzae	0.945455	55	1	2	16488	16541	65465	65518	3e-14
Bipolaris oryzae	0.867647	68	8	1	111306	111373	71965	72031	3e-14
Bipolaris oryzae	0.665072	209	36	34	104627	104801	84923	85131	3e-14
Bipolaris oryzae	0.880597	67	6	2	16477	16541	26533	26599	3e-14
Bipolaris oryzae	0.786408	103	12	10	16470	16571	70051	69958	3e-14
Bipolaris oryzae	0.942308	52	2	1	105847	105898	69904	69954	1e-13
Bipolaris oryzae	0.94	50	3	0	81842	81891	75750	75701	1e-13
Bipolaris oryzae	0.825	80	5	9	87189	87259	16492	16571	1e-13
Bipolaris oryzae	0.859155	71	8	2	79732	79800	21875	21805	1e-13
Bipolaris oryzae	0.861111	72	5	5	65517	65584	48291	48361	1e-13
Bipolaris oryzae	0.718121	149	36	6	102048	102196	84657	84799	1e-13
Bipolaris oryzae	0.825	80	5	9	16492	16571	87189	87259	1e-13
Bipolaris oryzae	0.756579	152	22	15	109159	109303	96371	96514	1e-13
Bipolaris oryzae	0.831169	77	4	9	74783	74850	16571	16495	3e-13
Bipolaris oryzae	0.916667	60	2	3	123688	123745	75754	75812	3e-13
Bipolaris oryzae	0.787879	99	16	5	76436	76532	76339	76434	3e-13
Bipolaris oryzae	0.727273	143	37	2	110956	111097	90958	91099	3e-13
Bipolaris oryzae	0.848837	86	7	6	119050	119133	105634	105715	3e-13
Bipolaris oryzae	0.916667	60	2	3	75754	75812	123688	123745	3e-13
Bipolaris oryzae	0.958333	48	1	1	33306	33353	16495	16541	3e-13
Bipolaris oryzae	0.761905	105	18	7	41916	42013	31142	31038	3e-13
Bipolaris oryzae	0.924528	53	3	1	75783	75834	105847	105899	3e-13
Bipolaris oryzae	0.706522	184	36	18	111195	111364	57114	57293	1e-12
Bipolaris oryzae	0.76699	103	14	10	83986	84088	75750	75658	1e-12
Bipolaris oryzae	0.90566	53	5	0	105847	105899	82711	82763	1e-12
Bipolaris oryzae	0.716049	162	40	6	90507	90665	5269	5427	1e-12
Bipolaris oryzae	0.850746	67	9	1	71963	72028	22069	22003	1e-12
Bipolaris oryzae	0.868852	61	6	2	75701	75761	70099	70041	4e-12
Bipolaris oryzae	0.676471	238	61	16	116570	116803	3906	4131	1e-11
Bipolaris oryzae	0.850746	67	7	3	21809	21872	4822	4756	1e-11
Bipolaris oryzae	0.722973	148	35	6	111796	111940	5269	5413	1e-11
Bipolaris oryzae	0.754717	106	7	19	108944	109038	16573	16476	1e-11
Bipolaris oryzae	0.697917	192	41	17	119419	119602	22186	22004	1e-11
Bipolaris oryzae	0.866667	60	7	1	96947	97006	36049	35991	1e-11
Bipolaris oryzae	0.833333	66	7	4	71965	72026	57232	57297	1e-11
Bipolaris oryzae	0.92	50	3	1	96957	92692	92692	92740	1e-11
Bipolaris oryzae	0.754717	106	7	19	16476	16573	109038	108944	1e-11
Bipolaris oryzae	0.694581	203	43	19	111177	111370	11624	11432	5e-11
Bipolaris oryzae	0.877193	57	6	1	114617	114673	65145	65200	5e-11
Bipolaris oryzae	0.883333	60	2	5	70556	70614	70037	69982	5e-11
Bipolaris oryzae	0.682796	186	47	12	119419	119602	41837	42012	5e-11
Bipolaris oryzae	0.952381	42	2	0	66153	66194	66194	66153	5e-11
Bipolaris oryzae	0.890909	55	2	4	70561	70614	66578	66527	5e-11
Bipolaris oryzae	0.956522	46	0	2	34727	34772	73913	73870	5e-11
Bipolaris oryzae	0.846154	65	6	4	48298	48361	82764	82703	5e-11
Bipolaris sorokiniana	0.958678	484	19	1	90537	90537	89030	89513	0
Bipolaris sorokiniana	0.902098	286	28	0	58702	58987	287	2	3e-108
Bipolaris sorokiniana	0.849231	325	19	30	110644	110952	55571	55261	3e-95
Bipolaris sorokiniana	0.868327	281	22	15	111091	111362	55267	54993	2e-90
Bipolaris sorokiniana	0.902041	245	21	3	111339	111581	59232	58989	3e-88
Bipolaris sorokiniana	0.965517	203	3	4	77462	77661	66611	66410	4e-87
Bipolaris sorokiniana	0.983516	182	3	0	82304	82485	77454	77635	2e-85
Bipolaris sorokiniana	0.972527	182	2	3	76412	76593	66611	66433	3e-82
Bipolaris sorokiniana	0.941176	204	8	4	86341	86544	71092	70893	3e-82
Bipolaris sorokiniana	0.983333	180	1	2	82305	82482	76405	76584	3e-82
Bipolaris sorokiniana	0.946341	205	5	6	76394	76596	70885	71085	3e-82
Bipolaris sorokiniana	0.972527	182	3	2	77460	77639	76410	76591	1e-80
Bipolaris sorokiniana	0.982857	175	1	2	82312	82484	66611	66437	2e-79
Bipolaris sorokiniana	0.953125	192	4	5	86348	86538	76596	76409	6e-79
Bipolaris sorokiniana	0.951351	185	5	4	77460	77642	70900	71082	1e-74
Bipolaris sorokiniana	0.966102	177	2	4	82309	82483	70899	71073	1e-74
Bipolaris sorokiniana	0.960452	177	4	3	86360	86535	66437	66611	4e-74
Bipolaris sorokiniana	0.951087	184	5	4	86359	86541	77635	77455	4e-74
Bipolaris sorokiniana	0.950276	181	6	3	86358	86538	82486	82309	2e-73
Bipolaris sorokiniana	0.96	175	3	4	70902	71073	66611	66438	2e-73
Bipolaris sorokiniana	1	142	0	0	66615	66756	42647	42506	4e-68
Bipolaris sorokiniana	0.844156	231	27	9	111114	111341	79275	79051	5e-67
Bipolaris sorokiniana	0.955975	159	4	3	33847	34004	7709	7553	3e-64
Bipolaris sorokiniana	0.660342	1054	307	51	36380	37409	13325	12299	9e-64
Bipolaris sorokiniana	0.902299	174	16	1	87898	88070	87702	87875	5e-61
Bipolaris sorokiniana	0.975	120	2	1	85744	85862	71959	71840	1e-50
Bipolaris sorokiniana	0.786957	230	27	22	55355	55571	39837	40057	1e-48
Bipolaris sorokiniana	0.931818	132	6	3	90438	90566	59819	59688	1e-48
Bipolaris sorokiniana	0.974138	116	1	2	71844	71957	69699	69814	2e-47
Bipolaris sorokiniana	0.95082	122	2	4	86526	86645	40068	40187	2e-47
Bipolaris sorokiniana	0.781513	238	41	11	61634	61863	10764	10530	6e-47
Bipolaris sorokiniana	0.774704	253	21	36	81029	81259	77460	77698	6e-47
Bipolaris sorokiniana	0.957983	119	3	2	81012	81129	76393	76510	2e-46
Bipolaris sorokiniana	0.956897	116	2	3	85746	85858	69814	69699	3e-45
Bipolaris sorokiniana	0.957265	117	1	4	81013	81129	70885	70997	9e-45
Bipolaris sorokiniana	0.955357	112	4	1	109174	109284	15934	15823	1e-43
Bipolaris sorokiniana	0.980392	102	2	0	90533	90634	59635	59534	1e-43
Bipolaris sorokiniana	0.755172	290	49	22	29543	29825	19730	19456	4e-43
Bipolaris sorokiniana	0.980392	102	1	1	82305	82405	81024	81125	1e-42
Bipolaris sorokiniana	0.729008	262	36	35	79891	80152	79794	80020	5e-42
Bipolaris sorokiniana	0.947368	114	2	4	81159	81268	40176	40063	2e-41
Bipolaris sorokiniana	0.970297	101	3	0	86438	86538	81128	81028	2e-41
Bipolaris sorokiniana	0.97	100	3	0	70888	70987	42397	42496	6e-41
Bipolaris sorokiniana	0.961538	104	2	2	81016	81119	42397	42498	7e-40
Bipolaris sorokiniana	0.873239	142	13	5	81958	82097	2203	2065	2e-39
Bipolaris sorokiniana	0.762115	227	39	15	79051	79263	55014	55239	2e-39
Bipolaris sorokiniana	0.969697	99	1	2	81031	81128	66611	66514	3e-38
Bipolaris sorokiniana	0.959596	99	3	1	89030	89128	59631	59534	3e-38
Bipolaris sorokiniana	0.959184	98	2	2	76406	76503	42405	42500	1e-37
Bipolaris sorokiniana	0.978495	93	1	1	77460	77552	42409	42500	1e-37
Bipolaris sorokiniana	0.958763	97	3	1	82306	82402	42405	42500	4e-37
Bipolaris sorokiniana	0.967391	92	1	2	66520	66611	42500	42411	4e-36
Bipolaris sorokiniana	0.967391	92	2	1	86447	86538	42498	42408	2e-35
Bipolaris sorokiniana	0.92381	105	3	5	86530	86634	81258	81159	2e-35
Bipolaris sorokiniana	0.764368	174	8	33	86355	86518	34004	33854	1e-31
Bipolaris sorokiniana	0.757895	190	12	34	70900	71079	7718	7553	3e-31
Bipolaris sorokiniana	0.767045	176	9	32	70914	71078	33850	34004	3e-31
Bipolaris sorokiniana	0.87963	108	12	1	80022	80129	79796	79902	1e-30
Bipolaris sorokiniana	0.766082	171	7	33	86359	86519	7557	7704	4e-30
Bipolaris sorokiniana	0.762887	194	34	12	35694	35879	13767	13578	4e-30
Bipolaris sorokiniana	0.85	120	15	3	75670	75789	65287	65403	1e-29
Bipolaris sorokiniana	0.877358	106	9	4	81154	81255	21544	21439	5e-29
Bipolaris sorokiniana	0.909091	99	6	3	40077	40173	21439	21536	5e-29
Bipolaris sorokiniana	0.748603	179	13	32	77479	77646	33854	34011	2e-27
Bipolaris sorokiniana	0.742268	194	14	36	66431	66613	7552	7720	2e-27
Bipolaris sorokiniana	0.87156	109	8	6	86524	86631	21433	21536	2e-27
Bipolaris sorokiniana	0.751445	173	11	32	82326	82487	33851	34002	8e-27
Bipolaris sorokiniana	0.739583	192	12	38	76410	76590	7718	7554	8e-27
Bipolaris sorokiniana	0.745856	181	12	34	66424	66593	34011	33854	3e-26
Bipolaris sorokiniana	0.739583	192	14	36	77458	77638	7720	7554	3e-26
Bipolaris sorokiniana	0.747312	186	45	2	81572	81756	62502	62686	9e-26
Bipolaris sorokiniana	0.896552	87	9	0	85867	85953	85606	85692	9e-26
Bipolaris sorokiniana	0.783784	148	26	6	55428	55571	29740	29885	3e-25
Bipolaris sorokiniana	0.761628	172	33	8	52371	52537	50928	51096	3e-25
Bipolaris sorokiniana	0.737968	187	13	36	82310	82485	7718	7557	1e-24
Bipolaris sorokiniana	0.746988	166	9	33	76430	76584	33854	33997	1e-24
Bipolaris sorokiniana	0.918919	74	6	0	85290	85363	41932	42005	5e-23
Bipolaris sorokiniana	0.891566	83	8	1	85424	85506	85290	85371	2e-22
Bipolaris sorokiniana	0.8875	80	7	2	80666	80743	71835	71914	2e-21
Bipolaris sorokiniana	0.711382	246	43	28	110630	110857	40072	39837	7e-21
Bipolaris sorokiniana	0.708333	240	56	14	105560	105790	10528	10762	2e-20
Bipolaris sorokiniana	0.953125	64	2	1	80456	80518	33907	33844	2e-20
Bipolaris sorokiniana	0.707113	239	49	21	105562	105790	61863	61636	2e-20
Bipolaris sorokiniana	0.95	60	3	0	80453	80512	7647	7706	3e-19
Bipolaris sorokiniana	0.938462	65	0	4	80965	81025	71850	71914	3e-19
Bipolaris sorokiniana	0.872093	86	5	6	77633	77713	40143	40059	1e-18
Bipolaris sorokiniana	0.744186	172	32	12	110644	110810	29885	29721	4e-18
Bipolaris sorokiniana	0.9375	64	1	3	85789	85852	81025	80965	4e-18
Bipolaris sorokiniana	0.718085	188	39	14	10545	10726	4311	4490	4e-18
Bipolaris sorokiniana	0.83908	87	13	1	50927	51012	46480	46566	4e-18
Bipolaris sorokiniana	0.661808	343	102	14	50290	50631	47871	48200	4e-18
Bipolaris sorokiniana	0.761194	134	26	6	50018	50151	47626	47753	1e-17
Bipolaris sorokiniana	0.814433	97	15	3	85423	85519	41931	42024	4e-17
Bipolaris sorokiniana	0.766129	124	25	4	52375	52496	46486	46607	4e-17
Bipolaris sorokiniana	0.898551	69	3	4	80679	80743	69703	69771	4e-17
Bipolaris sorokiniana	0.888889	72	5	3	85789	85859	80743	80674	4e-17
Bipolaris sorokiniana	0.898551	69	3	4	69703	69771	80679	80743	4e-17
Bipolaris sorokiniana	0.946429	56	3	0	83043	83098	81402	81457	4e-17
Bipolaris sorokiniana	0.962264	53	2	0	86391	86443	46360	46308	4e-17
Bipolaris sorokiniana	0.895522	67	1	6	80965	81025	69705	69771	2e-16
Bipolaris sorokiniana	0.748092	131	31	2	39911	40041	29740	29868	2e-16
Bipolaris sorokiniana	0.882353	68	6	2	80967	81032	76644	76577	5e-16
Bipolaris sorokiniana	0.962264	53	1	1	66468	66519	46360	46308	5e-16
Bipolaris sorokiniana	0.962264	53	1	1	76504	76555	46308	46360	5e-16
Bipolaris sorokiniana	0.780952	105	7	16	82304	82398	15451	15353	2e-15
Bipolaris sorokiniana	0.943396	53	3	0	70991	71043	46308	46360	2e-15
Bipolaris sorokiniana	0.903226	62	4	2	76588	76647	71910	71849	2e-15
Bipolaris sorokiniana	0.719512	164	34	12	2103	2260	2260	2103	2e-15
Bipolaris sorokiniana	0.876923	65	8	0	15383	15447	7654	7718	2e-15
Bipolaris sorokiniana	0.944444	54	1	2	80691	80744	76634	76583	2e-15
Bipolaris sorokiniana	0.873239	71	7	2	73952	74020	10924	10854	7e-15
Bipolaris sorokiniana	0.784314	102	12	10	76588	76679	69767	69666	7e-15
Bipolaris sorokiniana	0.784314	102	8	14	70896	70987	15450	15353	7e-15
Bipolaris sorokiniana	0.79798	99	15	5	75905	76000	75807	75903	7e-15
Bipolaris sorokiniana	0.901639	61	5	1	85793	85853	76588	76647	7e-15
Bipolaris sorokiniana	0.784314	102	9	13	76408	76499	15451	15353	2e-14
Bipolaris sorokiniana	0.901639	61	1	5	77639	77694	21499	21439	2e-14
Bipolaris sorokiniana	0.771429	105	7	17	15353	15450	76499	76405	2e-14
Bipolaris sorokiniana	0.717172	198	46	10	45250	45441	4817	4624	2e-14
Bipolaris sorokiniana	0.811765	85	6	10	66524	66598	15353	15437	8e-14
Bipolaris sorokiniana	0.942308	52	2	1	77553	77603	46309	46360	8e-14
Bipolaris sorokiniana	0.942308	52	2	1	82403	82453	46309	46360	8e-14
Bipolaris sorokiniana	0.778846	104	12	11	77456	77548	15456	15353	8e-14
Bipolaris sorokiniana	0.769231	104	8	16	81024	81117	15450	15353	8e-14
Bipolaris sorokiniana	0.718121	149	36	6	68951	69093	50011	50159	8e-14
Bipolaris sorokiniana	0.848837	86	7	6	46487	46568	35718	35801	3e-13
Bipolaris sorokiniana	0.814815	81	5	10	86449	86519	15353	15433	3e-13
Bipolaris sorokiniana	0.665072	209	36	34	68619	68827	47401	47575	3e-13
Bipolaris sorokiniana	0.9375	48	3	0	15833	15880	2265	2218	1e-12
Bipolaris sorokiniana	0.9375	48	3	0	109227	109274	2218	2265	1e-12
Bipolaris sorokiniana	0.820513	78	4	10	42429	42496	15430	15353	1e-12
Bipolaris sorokiniana	0.748344	151	24	14	110683	110825	42286	42142	1e-12
Bipolaris sorokiniana	0.847222	72	4	7	86530	86601	77697	77633	1e-12
Bipolaris sorokiniana	0.881356	59	5	2	33847	33903	15441	15383	1e-12
Bipolaris sorokiniana	1	40	0	0	102615	102654	78249	78210	1e-12
Bipolaris sorokiniana	0.691943	211	58	7	16021	16226	2344	2552	3e-12
Bipolaris sorokiniana	0.763158	114	21	6	61664	61771	4499	4386	3e-12
Bipolaris sorokiniana	0.875	64	2	6	80966	81025	80682	80743	3e-12
Bipolaris sorokiniana	0.850746	67	6	4	82014	82078	15882	15818	3e-12
Bipolaris sorokiniana	0.934783	46	3	0	82013	82058	2215	2260	1e-11
Bipolaris sorokiniana	0.752475	101	25	0	27197	27297	4411	4311	1e-11
Bipolaris sorokiniana	0.850746	67	7	3	26910	26976	10920	10857	1e-11
Bipolaris sorokiniana	0.70625	160	45	2	63075	63233	26305	26463	1e-11
Bipolaris sorokiniana	0.875	56	7	0	108641	108696	108247	108192	1e-11
Bipolaris sorokiniana	0.933333	45	3	0	109225	109269	2147	2103	4e-11
Bipolaris sorokiniana	0.933333	45	3	0	15838	15882	2103	2147	4e-11
Bipolaris sorokiniana	0.693642	173	39	14	38048	38218	27601	27761	4e-11
Bipolaris sorokiniana	0.75	120	20	10	50929	51044	35714	35827	4e-11
Bipolaris sorokiniana	0.933333	45	3	0	109225	109269	82014	82058	4e-11
Bipolaris sorokiniana	0.712121	132	38	0	44588	44719	5471	5340	4e-11
Bipolaris sorokiniana	0.857143	63	6	3	80446	80508	67589	67648	4e-11
Bipolaris sorokiniana	0.952381	42	2	0	71897	71938	69795	69754	4e-11
Bipolaris sorokiniana	0.952381	42	2	0	69754	69795	69795	69754	4e-11
Bipolaris sorokiniana	0.952381	42	2	0	85765	85806	69754	69795	4e-11
Bipolaris sorokiniana	0.888889	54	5	1	78191	78244	71841	71893	4e-11
Bipolaris sorokiniana	0.952381	42	2	0	71897	71938	71938	71897	4e-11
Bipolaris sorokiniana	0.952381	42	2	0	85765	85806	71897	71938	4e-11
Bipolaris sorokiniana	0.952381	42	2	0	85765	85806	85806	85765	4e-11
Bipolaris cookei	0.908571	525	43	5	89241	89760	31747	31223	0
Bipolaris cookei	0.975684	329	3	5	93308	93631	32215	31887	1e-158
Bipolaris cookei	0.95283	212	6	4	68836	69044	58540	58750	4e-89
Bipolaris cookei	0.817073	328	27	33	92999	93314	33268	32962	3e-85
Bipolaris cookei	0.872951	244	16	15	81135	81377	32503	32274	4e-77
Bipolaris cookei	0.664137	1054	303	51	120360	121389	17649	16623	5e-69
Bipolaris cookei	0.945122	164	7	2	76855	77018	23986	23825	3e-65
Bipolaris cookei	0.978571	140	3	0	58566	58705	32278	32417	2e-62
Bipolaris cookei	0.860825	194	6	21	68829	69001	32224	32417	2e-62
Bipolaris cookei	0.953642	151	3	4	81223	81372	70041	69894	2e-61
Bipolaris cookei	0.956522	138	6	0	31835	31972	31731	31868	1e-57
Bipolaris cookei	0.892655	177	5	14	81223	81395	58706	58540	2e-56
Bipolaris cookei	0.883978	181	5	16	81223	81398	69002	68833	2e-56
Bipolaris cookei	0.872832	173	11	11	69887	70056	58560	58724	3e-52
Bipolaris cookei	0.868571	175	8	15	69885	70056	68858	69020	1e-51
Bipolaris cookei	0.911565	147	5	8	69894	70040	32279	32417	4e-51
Bipolaris cookei	0.820755	212	33	5	10314	10521	230	20	5e-50
Bipolaris cookei	0.724242	330	59	32	133289	133607	27166	26858	2e-49
Bipolaris cookei	0.795652	230	26	21	117717	117937	92999	93216	2e-49
Bipolaris cookei	0.931298	131	4	5	117336	117463	116160	116288	2e-48
Bipolaris cookei	0.965812	117	3	1	69921	70037	55465	55350	8e-48
Bipolaris cookei	0.973684	114	2	1	78094	78206	61442	61329	3e-47
Bipolaris cookei	0.762712	295	43	27	131082	131355	27144	26856	9e-47
Bipolaris cookei	0.957265	117	4	1	76842	76958	60854	60739	3e-46
Bipolaris cookei	0.742857	280	44	28	71549	71810	33879	33610	1e-45
Bipolaris cookei	0.777311	238	42	11	85866	86095	19454	19220	1e-45
Bipolaris cookei	0.767176	262	48	13	131081	131331	122324	122583	1e-45
Bipolaris cookei	0.941667	120	1	6	75967	76080	61444	61325	4e-45
Bipolaris cookei	0.954955	111	5	0	93546	93656	31816	31706	5e-44
Bipolaris cookei	0.941667	120	2	5	81227	81345	55350	55465	2e-43
Bipolaris cookei	0.772152	237	37	17	67106	67330	32191	31960	2e-42
Bipolaris cookei	0.955357	112	3	2	104949	105059	55461	55351	2e-42
Bipolaris cookei	0.946903	113	1	5	78094	78206	75969	76076	2e-42
Bipolaris cookei	0.948276	116	3	3	104949	105062	69925	70039	2e-42
Bipolaris cookei	0.931034	116	1	7	55350	55465	32414	32306	7e-42
Bipolaris cookei	0.777778	225	36	14	93336	93558	67118	67330	7e-42
Bipolaris cookei	0.97	100	3	0	68123	68222	32511	32412	9e-41
Bipolaris cookei	0.922414	116	2	7	58594	58702	55465	55350	9e-41
Bipolaris cookei	0.922414	116	1	8	68891	68998	55465	55350	1e-39
Bipolaris cookei	0.92437	119	2	7	104949	105062	81341	81225	1e-39
Bipolaris cookei	0.73064	297	54	26	33595	33879	3698	3416	4e-38
Bipolaris cookei	0.988889	90	1	0	81147	81236	32645	32556	4e-38
Bipolaris cookei	0.941748	103	4	2	69882	69983	60847	60746	2e-36
Bipolaris cookei	0.830065	153	22	4	133316	133465	131087	131238	2e-35
Bipolaris cookei	0.94898	98	3	2	60739	60835	23884	23980	8e-35
Bipolaris cookei	0.895652	115	4	8	65905	66012	58431	58544	8e-35
Bipolaris cookei	0.976744	86	2	0	93546	93631	31894	31809	8e-35
Bipolaris cookei	0.806452	155	30	0	133308	133462	30781	30627	3e-34
Bipolaris cookei	0.976471	85	2	0	114185	114269	81224	81140	3e-34
Bipolaris cookei	0.895652	115	3	9	104949	105062	32310	32416	1e-33
Bipolaris cookei	0.975904	83	2	0	69892	69974	64802	64884	3e-33
Bipolaris cookei	0.921569	102	6	2	76849	76949	69882	69982	3e-33
Bipolaris cookei	0.886957	115	4	9	104949	105062	58598	58704	1e-32
Bipolaris cookei	0.987654	81	0	1	81293	81372	64884	64804	4e-32
Bipolaris cookei	0.808219	146	28	0	122330	122475	30773	30628	4e-32
Bipolaris cookei	0.953488	86	4	0	93546	93631	31842	31757	4e-32
Bipolaris cookei	0.953488	86	4	0	93546	93631	31868	31783	4e-32
Bipolaris cookei	1	76	0	0	114188	114263	32571	32646	4e-32
Bipolaris cookei	0.927835	97	5	2	81284	81378	60746	60842	1e-31
Bipolaris cookei	0.886957	115	3	10	104949	105062	68895	69000	1e-31
Bipolaris cookei	0.748768	203	44	7	122325	122525	27144	26947	5e-31
Bipolaris cookei	0.858333	120	14	3	82405	82521	70664	70783	5e-31
Bipolaris cookei	0.94186	86	5	0	31887	31972	31731	31816	2e-30
Bipolaris cookei	0.797297	148	30	0	30626	30773	26992	27139	2e-30
Bipolaris cookei	0.762887	194	34	12	121890	122075	16366	16177	6e-30
Bipolaris cookei	0.94382	89	3	2	81285	81371	76949	76861	6e-30
Bipolaris cookei	0.867257	113	5	10	117603	117711	66003	65897	8e-29
Bipolaris cookei	0.77957	186	28	13	131094	131269	19441	19259	8e-29
Bipolaris cookei	0.748936	235	45	14	71530	71758	3394	3620	3e-28
Bipolaris cookei	0.805755	139	26	1	131094	131232	30766	30629	3e-28
Bipolaris cookei	0.821705	129	22	1	58735	58863	32705	32832	3e-28
Bipolaris cookei	0.950617	81	3	1	64805	64884	60835	60755	3e-28
Bipolaris cookei	0.950617	81	3	1	76861	76941	64805	64884	3e-28
Bipolaris cookei	0.912088	91	6	2	69893	69982	23982	23893	3e-27
Bipolaris cookei	0.752688	186	44	2	85043	85227	65403	65587	3e-27
Bipolaris cookei	0.758621	174	41	1	133295	133467	122308	122481	3e-27
Bipolaris cookei	0.729167	240	52	13	37422	37653	19222	19222	1e-26
Bipolaris cookei	0.767442	172	32	8	98755	98923	97314	97480	1e-26
Bipolaris cookei	0.895833	96	7	3	81285	81378	23893	23987	4e-26
Bipolaris cookei	0.946667	75	4	0	51948	52022	29681	29607	4e-26
Bipolaris cookei	0.786765	136	29	0	29242	29377	18856	18991	5e-25
Bipolaris cookei	0.957746	71	0	3	124932	125002	72607	72674	2e-24
Bipolaris cookei	0.886598	97	6	5	117606	117699	8513	8607	2e-24
Bipolaris cookei	0.970149	67	2	0	51955	52021	18926	18860	2e-24
Bipolaris cookei	0.915663	83	5	2	64803	64884	23982	23901	6e-24
Bipolaris cookei	0.956522	69	3	0	64804	64872	32279	32347	6e-24
Bipolaris cookei	0.984375	64	1	0	124928	124991	38321	38384	6e-24
Bipolaris cookei	0.849057	106	10	6	117603	117704	58535	58432	6e-24
Bipolaris cookei	0.956522	69	3	0	64804	64872	58567	58635	6e-24
Bipolaris cookei	0.956522	69	3	0	68864	68932	64804	64872	6e-24
Bipolaris cookei	0.837838	111	12	6	81124	81231	68118	68225	6e-24
Bipolaris cookei	0.955882	68	3	0	50980	51047	29611	29678	2e-23
Bipolaris cookei	0.957143	70	2	1	78132	78200	32624	32693	2e-23
Bipolaris cookei	0.942857	70	4	0	61335	61404	32693	32624	2e-23
Bipolaris cookei	1	60	0	0	72607	72666	38325	38384	2e-23
Bipolaris cookei	0.720524	229	47	17	52430	52642	52183	52410	2e-23
Bipolaris cookei	0.983871	62	1	0	57404	57465	39918	39979	7e-23
Bipolaris cookei	0.933333	75	1	4	68238	68309	61399	61326	7e-23
Bipolaris cookei	0.918919	74	6	0	114739	114812	61913	61986	7e-23
Bipolaris cookei	0.943662	71	3	1	114277	114346	69986	70056	7e-23
Bipolaris cookei	0.929577	71	5	0	50974	51044	18857	18927	2e-22
Bipolaris cookei	0.983607	61	1	0	128214	128274	23986	23926	2e-22
Bipolaris cookei	0.883721	86	5	5	32556	32640	32405	32486	2e-22
Bipolaris cookei	0.929577	71	5	0	114198	114268	32427	32497	2e-22
Bipolaris cookei	0.891566	83	8	1	61905	61986	61770	61852	2e-22
Bipolaris cookei	0.929577	71	5	0	114198	114268	68207	68137	2e-22
Bipolaris cookei	0.941176	68	4	0	51951	52018	51047	50980	2e-22
Bipolaris cookei	0.873563	87	9	2	61496	61582	61236	61320	2e-22
Bipolaris cookei	0.970149	67	0	2	128214	128279	76856	76921	2e-22
Bipolaris cookei	0.836538	104	10	7	65911	66008	8607	8505	9e-22
Bipolaris cookei	0.809091	110	21	0	97396	97505	49834	49725	9e-22
Bipolaris cookei	0.930556	72	4	1	68229	68300	66052	66122	9e-22
Bipolaris cookei	0.96875	64	0	2	78137	78200	66061	66122	9e-22
Bipolaris cookei	0.907895	76	5	2	50979	51054	19039	19112	9e-22
Bipolaris cookei	0.828571	105	15	3	58437	58540	8607	8505	3e-21
Bipolaris cookei	0.724638	207	43	14	85866	86061	37651	37448	3e-21
Bipolaris cookei	0.983607	61	0	1	128220	128279	60835	60775	3e-21
Bipolaris cookei	0.707113	239	50	20	37422	37651	86093	85866	3e-21
Bipolaris cookei	0.915493	71	6	0	122449	122519	4186	4256	3e-21
Bipolaris cookei	0.876543	81	10	0	104737	104817	49836	49756	3e-21
Bipolaris cookei	1	56	0	0	114277	114332	58652	58707	3e-21
Bipolaris cookei	0.955224	67	0	3	78137	78202	68238	68302	3e-21
Bipolaris cookei	0.888889	81	5	4	68148	68225	32640	32561	1e-20
Bipolaris cookei	0.938462	65	4	0	51955	52019	29312	29248	1e-20
Bipolaris cookei	0.723301	206	35	22	117700	117897	33284	33093	4e-20
Bipolaris cookei	0.818182	99	12	6	78141	78239	69890	69798	4e-20
Bipolaris cookei	0.983051	59	0	1	114274	114331	81281	81223	4e-20
Bipolaris cookei	0.660173	462	133	24	94590	95039	23222	22773	4e-20
Bipolaris cookei	1	54	0	0	114277	114330	32364	32417	4e-20
Bipolaris cookei	1	54	0	0	64831	64884	55465	55412	4e-20
Bipolaris cookei	0.953846	65	0	3	66061	66122	61399	61335	4e-20
Bipolaris cookei	0.952381	63	2	1	124928	124990	54604	54665	1e-19
Bipolaris cookei	0.95082	61	3	0	65703	65763	64183	64243	1e-19
Bipolaris cookei	0.953846	65	1	2	128216	128279	64801	64864	1e-19
Bipolaris cookei	0.90411	73	1	6	76012	76079	68238	68309	1e-19
Bipolaris cookei	1	53	0	0	45943	45995	32308	32360	1e-19
Bipolaris cookei	1	53	0	0	68893	68945	45943	45995	1e-19
Bipolaris cookei	0.758865	141	30	4	112924	113062	96473	96611	1e-19
Bipolaris cookei	0.923077	65	5	0	29610	29674	18862	18926	4e-19
Bipolaris cookei	0.9	70	7	0	29607	29676	19036	19105	4e-19
Bipolaris cookei	0.923077	65	5	0	50980	51044	29249	29313	4e-19
Bipolaris cookei	0.727273	165	45	0	96495	96659	30038	29874	4e-19
Bipolaris cookei	0.924242	66	2	3	66061	66123	32629	32694	4e-19
Bipolaris cookei	0.95	60	3	0	104949	105008	60805	60746	4e-19
Bipolaris cookei	0.731579	190	41	10	96465	96646	72318	72505	4e-19
Bipolaris cookei	0.964912	57	2	0	85087	85143	1392	1336	4e-19
Bipolaris cookei	0.964912	57	2	0	65441	65497	1398	1342	4e-19
Bipolaris cookei	0.894737	76	6	2	54596	54670	38313	38387	4e-19
Bipolaris cookei	0.90411	73	4	3	66344	66414	61399	61328	4e-19
Bipolaris cookei	0.840909	88	7	7	60748	60835	32360	32280	2e-18
Bipolaris cookei	0.840909	88	7	7	76861	76948	32280	32360	2e-18
Bipolaris cookei	0.740741	189	34	15	131092	131268	37640	37455	2e-18
Bipolaris cookei	0.883117	77	5	4	60768	60844	58634	58562	2e-18
Bipolaris cookei	0.840909	88	7	7	68865	68945	60835	60748	2e-18
Bipolaris cookei	0.840909	88	7	7	76861	76948	68865	68945	2e-18
Bipolaris cookei	0.982143	56	0	1	114277	114332	68949	69003	2e-18
Bipolaris cookei	0.949153	59	3	0	104949	105007	76891	76949	2e-18
Bipolaris cookei	0.906667	75	4	3	128207	128279	81385	81312	2e-18
Bipolaris cookei	0.80198	101	20	0	122337	122437	3960	4060	2e-18
Bipolaris cookei	0.925373	67	2	3	50980	51043	4349	4283	2e-18
Bipolaris cookei	0.911765	68	5	1	76861	76928	58568	58634	2e-18
Bipolaris cookei	0.661765	340	108	7	96316	96650	86653	86990	2e-18
Bipolaris cookei	0.851852	81	12	0	104739	104819	98839	98919	2e-18
Bipolaris cookei	0.642395	618	175	46	103106	103680	100614	101228	2e-18
Bipolaris cookei	0.798077	104	21	0	30663	30766	4060	3960	5e-18
Bipolaris cookei	0.981132	53	1	0	58596	58648	45943	45995	5e-18
Bipolaris cookei	0.925373	67	3	2	128214	128279	69889	69954	5e-18
Bipolaris cookei	0.881579	76	6	3	29602	29674	4358	4283	5e-18
Bipolaris cookei	0.980769	52	1	0	21781	21832	1391	1340	2e-17
Bipolaris cookei	0.715789	190	40	14	26951	27132	19258	19441	2e-17
Bipolaris cookei	0.981481	54	0	1	85088	85140	21781	21834	2e-17
Bipolaris cookei	0.712821	195	37	19	122335	122519	37640	37455	2e-17
Bipolaris cookei	0.841463	82	13	0	98836	98917	49837	49756	2e-17
Bipolaris cookei	0.949153	59	2	1	72607	72665	54608	54665	2e-17
Bipolaris cookei	0.921875	64	4	1	60746	60809	55403	55465	2e-17
Bipolaris cookei	0.980769	52	1	0	114278	114329	105011	105062	2e-17
Bipolaris cookei	0.775862	116	25	1	131078	131193	3945	4059	2e-17
Bipolaris cookei	0.932203	59	4	0	111831	111889	21000	20942	2e-17
Bipolaris cookei	1	49	0	0	65448	65496	21781	21829	2e-17
Bipolaris cookei	0.910448	67	3	3	18863	18926	4349	4283	7e-17
Bipolaris cookei	0.893939	66	7	0	51953	52018	19105	19040	7e-17
Bipolaris cookei	0.893939	66	7	0	29609	29674	29247	29312	7e-17
Bipolaris cookei	0.933333	60	2	2	76007	76064	32624	32683	7e-17
Bipolaris cookei	0.980392	51	1	0	114277	114327	55400	55350	7e-17
Bipolaris cookei	0.920635	63	4	1	76887	76949	55465	55404	7e-17
Bipolaris cookei	0.814433	97	15	3	114720	114813	61757	61853	7e-17
Bipolaris cookei	0.878378	74	5	4	69833	69904	66120	66049	7e-17
Bipolaris cookei	0.766129	124	25	4	104698	104819	97355	97476	7e-17
Bipolaris cookei	0.909091	66	2	4	68238	68300	32629	32693	7e-17
Bipolaris cookei	0.860759	79	8	3	69827	69904	68304	68228	7e-17
Bipolaris cookei	0.904762	63	2	4	68798	68856	58435	58497	2e-16
Bipolaris cookei	0.919355	62	4	1	69830	69890	61334	61395	2e-16
Bipolaris cookei	0.897059	68	3	4	78137	78202	66344	66409	2e-16
Bipolaris cookei	1	47	0	0	104961	105007	32505	32551	2e-16
Bipolaris cookei	0.855263	76	4	7	55403	55478	45997	45929	2e-16
Bipolaris cookei	0.890625	64	7	0	19040	19103	18863	18926	8e-16
Bipolaris cookei	0.897059	68	5	2	73909	73974	19103	19036	8e-16
Bipolaris cookei	0.808081	99	14	5	70550	70646	70453	70548	8e-16
Bipolaris cookei	0.67541	305	91	8	132015	132314	125040	125341	8e-16
Bipolaris cookei	0.71564	211	45	15	119487	119691	33862	33661	8e-16
Bipolaris cookei	0.907692	65	4	2	73909	73971	51043	50979	8e-16
Bipolaris cookei	0.945455	55	1	2	69843	69895	66397	66343	8e-16
Bipolaris cookei	0.873239	71	4	5	76012	76077	66344	66414	8e-16
Bipolaris cookei	0.713542	192	38	17	122337	122520	19441	19259	3e-15
Bipolaris cookei	0.869565	69	1	8	81284	81349	45997	45934	3e-15
Bipolaris cookei	0.868421	76	6	4	128205	128279	68852	68924	3e-15
Bipolaris cookei	0.683398	259	75	7	28928	29184	13772	14025	3e-15
Bipolaris cookei	0.927273	55	4	0	76904	76958	32506	32560	3e-15
Bipolaris cookei	0.851351	74	4	7	68238	68307	66344	66414	3e-15
Bipolaris cookei	0.888889	63	4	3	76957	77019	14559	14500	1e-14
Bipolaris cookei	0.978723	47	1	0	69936	69982	32505	32551	1e-14
Bipolaris cookei	0.871429	70	6	3	29246	29312	4352	4283	1e-14
Bipolaris cookei	0.882353	68	6	2	73909	73974	29674	29607	1e-14
Bipolaris cookei	0.960784	51	1	1	69841	69890	32683	32633	1e-14
Bipolaris cookei	0.960784	51	1	1	104949	104999	64835	64884	1e-14
Bipolaris cookei	0.978261	46	1	0	80258	80303	1094	1049	3e-14
Bipolaris cookei	0.880597	67	5	3	51955	52018	4283	4349	3e-14
Bipolaris cookei	0.804348	92	10	8	68861	68945	23984	23894	3e-14
Bipolaris cookei	0.941176	51	3	0	55404	55454	32551	32501	3e-14
Bipolaris cookei	0.978261	46	1	0	60747	60792	32551	32506	3e-14
Bipolaris cookei	0.855263	76	6	5	128205	128279	58556	58627	3e-14
Bipolaris cookei	0.808989	89	9	8	32279	32360	23981	23894	3e-14
Bipolaris cookei	0.903226	62	4	2	128219	128279	32279	32339	3e-14
Bipolaris cookei	0.888889	63	2	5	76012	76070	66061	66122	3e-14
Bipolaris cookei	0.869565	69	7	2	58567	58634	23981	23914	1e-13
Bipolaris cookei	0.839506	81	10	3	117636	117715	68862	68784	1e-13
Bipolaris cookei	0.715152	165	42	5	123050	123211	118776	118938	1e-13
Bipolaris cookei	0.898305	59	5	1	104949	105007	23950	23893	1e-13
Bipolaris cookei	0.842857	70	2	9	69917	69983	45934	45997	1e-13
Bipolaris cookei	0.718121	149	36	6	101087	101235	78810	78952	1e-13
Bipolaris cookei	0.835294	85	10	4	121968	122051	104737	104818	1e-13
Bipolaris cookei	0.667752	307	82	20	125046	125333	109731	110036	1e-13
Bipolaris cookei	0.859375	64	9	0	29249	29312	19040	19103	4e-13
Bipolaris cookei	0.941176	51	2	1	81285	81334	32551	32501	4e-13
Bipolaris cookei	0.809524	84	6	10	60733	60813	46010	45934	4e-13
Bipolaris cookei	0.770833	96	22	0	133323	133418	3960	4055	4e-13
Bipolaris cookei	0.865672	67	6	3	19040	19103	4349	4283	4e-13
Bipolaris cookei	0.861538	65	7	2	68800	68862	8607	8543	4e-13
Bipolaris cookei	0.703911	179	44	9	131094	131269	11141	10969	4e-13
Bipolaris cookei	0.956522	46	2	0	117539	117584	33335	33290	4e-13
Bipolaris cookei	0.757282	103	25	0	27030	27132	4062	3960	1e-12
Bipolaris cookei	0.821429	84	12	3	73901	73982	29320	29238	1e-12
Bipolaris cookei	0.76	125	19	11	114476	114595	33213	33095	1e-12
Bipolaris cookei	0.938776	49	0	3	64827	64872	45934	45982	1e-12
Bipolaris cookei	0.876923	65	2	6	66344	66406	66061	66121	1e-12
Bipolaris cookei	0.94	50	2	1	76016	76064	69890	69841	1e-12
Bipolaris cookei	0.756522	115	22	6	135678	135790	92999	93109	1e-12
Bipolaris cookei	0.747748	111	20	8	131245	131355	29546	29444	1e-12
Bipolaris cookei	0.875	64	6	2	73909	73970	51955	52018	1e-12
Bipolaris cookei	0.813333	75	14	0	131195	131269	85981	86055	1e-12
Bipolaris cookei	0.758333	120	19	10	121942	122055	98807	98922	1e-12
Bipolaris cookei	0.883333	60	3	4	23827	23885	14503	14559	5e-12
Bipolaris cookei	0.921569	51	2	2	80256	80304	23836	23886	5e-12
Bipolaris cookei	0.763158	114	21	6	85958	86065	27055	26942	5e-12
Bipolaris cookei	0.907407	54	4	1	66344	66397	32629	32681	5e-12
Bipolaris cookei	0.868852	61	1	7	68798	68856	65909	65964	5e-12
Bipolaris cookei	0.921569	51	2	2	80256	80304	77006	76956	5e-12
Bipolaris cookei	0.716418	134	28	10	109889	110017	4796	4924	5e-12
Bipolaris cookei	0.873016	63	6	2	55404	55465	23893	23954	5e-12
Bipolaris cookei	0.72093	129	36	0	106635	106763	26101	25973	5e-12
Bipolaris cookei	0.70625	160	45	2	84577	84735	4796	4954	2e-11
Bipolaris cookei	0.709184	196	47	10	105915	106104	26815	26624	2e-11
Bipolaris cookei	0.724832	149	32	9	37491	37638	30626	30766	2e-11
Bipolaris cookei	0.84127	63	10	0	26519	26581	18643	18705	2e-11
Bipolaris cookei	0.953488	43	2	0	64842	64884	32501	32543	2e-11
Bipolaris cookei	0.953488	43	2	0	78093	78135	68122	68164	2e-11
Bipolaris cookei	0.693122	189	46	12	37455	37639	26953	27133	6e-11
Bipolaris cookei	0.727273	132	30	6	83377	83506	29100	28973	6e-11
Bipolaris cookei	0.84507	71	8	3	65124	65192	61638	61707	6e-11
Bipolaris cookei	0.975	40	1	0	75971	76010	68125	68164	6e-11
Bipolaris cookei	0.872727	55	7	0	103731	103785	79076	79130	6e-11
Bipolaris cookei	0.954545	44	1	1	14517	14559	1092	1049	6e-11
Bipolaris cookei	0.810127	79	4	11	76883	76958	45934	46004	6e-11
Bipolaris cookei	0.884615	52	6	0	76698	76749	76749	76698	6e-11
Curvularia trifolii	0.935849	265	11	6	12612	12876	40109	39851	1e-112
Curvularia trifolii	0.961165	206	7	1	40436	40640	36264	36469	2e-91
Curvularia trifolii	0.965116	172	5	1	40510	40681	40179	40349	1e-75
Curvularia trifolii	1	131	0	0	40179	40309	36339	36469	1e-62
Curvularia trifolii	0.845411	207	26	6	8056	8259	530	733	2e-59
Curvularia trifolii	0.820084	239	31	12	40771	41001	29433	29667	2e-59
Curvularia trifolii	0.811715	239	36	9	24857	25093	17575	17344	2e-54
Curvularia trifolii	0.745223	314	43	37	40703	40992	36469	36769	2e-52
Curvularia trifolii	0.902597	154	12	3	55476	55628	4518	4367	3e-51
Curvularia trifolii	0.99	100	1	0	55505	55604	53008	53107	3e-44
Curvularia trifolii	0.947826	115	3	3	58922	59034	53008	53121	1e-43
Curvularia trifolii	0.980392	102	0	2	58920	59019	55503	55604	4e-43
Curvularia trifolii	0.970588	102	1	2	58919	59018	4492	4391	2e-40
Curvularia trifolii	0.949495	99	5	0	53008	53106	4489	4391	3e-38
Curvularia trifolii	0.819355	155	19	9	55950	56101	40321	40173	4e-37
Curvularia trifolii	0.818792	149	18	9	55950	56095	40652	40510	2e-35
Curvularia trifolii	0.931373	102	5	2	55503	55604	32264	32165	5e-35
Curvularia trifolii	0.894737	114	8	4	58920	59031	32264	32153	6e-34
Curvularia trifolii	0.92	100	6	2	53008	53107	32262	32165	8e-33
Curvularia trifolii	0.891089	101	9	2	55477	55577	16311	16409	1e-30
Curvularia trifolii	0.940476	84	5	0	55969	56052	36462	36379	4e-30
Curvularia trifolii	0.891089	101	9	2	32166	32264	4391	4491	5e-29
Curvularia trifolii	0.928571	84	5	1	16327	16409	4500	4417	6e-28
Curvularia trifolii	0.958904	73	3	0	53008	53080	16337	16409	7e-27
Curvularia trifolii	0.813559	118	4	18	58920	59035	16335	16436	3e-26
Curvularia trifolii	0.933333	75	4	1	32191	32264	16409	16335	4e-24
Curvularia trifolii	0.918919	74	6	0	53457	53530	31764	31691	1e-23
Curvularia trifolii	0.897436	78	8	0	53453	53530	53318	53395	5e-23
Curvularia trifolii	0.755245	143	29	6	40851	40992	25011	25148	3e-19
Curvularia trifolii	0.873239	71	9	0	53326	53396	31760	31690	1e-17
Curvularia trifolii	0.810526	95	16	2	47359	47453	43372	43464	1e-17
Curvularia trifolii	0.689076	238	59	15	27615	27849	22770	22995	1e-17
Curvularia trifolii	0.947368	57	1	2	55478	55534	49672	49618	1e-17
Curvularia trifolii	0.961538	52	2	0	50175	50226	29717	29666	4e-17
Curvularia trifolii	0.885714	70	5	3	49618	49684	4460	4529	2e-16
Curvularia trifolii	0.761194	134	20	12	36575	36702	31901	32028	5e-16
Curvularia trifolii	0.792793	111	11	12	49572	49676	49676	49572	2e-15
Curvularia trifolii	0.777778	108	20	4	53190	53295	52894	52999	2e-14
Curvularia trifolii	0.797619	84	2	15	58941	59023	5954	5885	8e-14
Curvularia trifolii	0.795455	88	16	2	29512	29599	25008	25093	8e-14
Curvularia trifolii	0.791667	96	15	5	426	519	329	421	8e-14
Curvularia trifolii	1	40	0	0	5395	5434	5333	5372	3e-13
Curvularia trifolii	0.957447	47	1	1	55526	55571	5954	5908	3e-13
Curvularia trifolii	0.957447	47	1	1	5908	5954	55571	55526	3e-13
Curvularia trifolii	0.847222	72	8	3	16358	16427	5954	5884	3e-12
Curvularia trifolii	0.721519	158	35	9	36589	36745	17442	17293	1e-11
Curvularia trifolii	0.974359	39	1	0	5908	5946	4423	4461	4e-11
Curvularia trifolii	0.835821	67	7	4	49540	49602	19324	19390	4e-11
Curvularia trifolii	0.752294	109	22	5	36586	36693	24989	25093	4e-11

## Sheet: Table S7
Table S7 Tandem repeats detected in the mitogenomes of five Bipolaris species and Curvularia trifolii using the Tandem Repeats Finder
Species	Indices	Period Size	Copy Number	Consensus Size	Percent Matches	Percent Indels	Score	Entropy (0-2)	Repeat motif
Bipolaris maydis	6862--6956	32	3	32	88	0	136	1.95	TTTTTAGCTATGCCAAAAAGGCAACCATGCTA
Bipolaris maydis	7507--7610	36	3.2	36	62	30	95	1.51	ATATATTCATACGGTTATTTATAATTTTTATCTTTT
Bipolaris maydis	7507--7635	62	2.1	63	98	1	251	1.54	ATATATTCATACGGTTATTTATAATTTTTATCTTTTATATATAAATACATAGTAATGTATTTG
Bipolaris maydis	7842--7944	38	2.7	38	80	4	109	1.64	ATTTAAGGTGATTTAGTTATTTTAAAATCTGATTATAC
Bipolaris maydis	7881--7945	20	3.3	20	67	26	57	1.67	TTTAAGGTGAATTAACTTAT
Bipolaris maydis	7874--7964	39	2.3	39	96	0	164	1.67	TTATACATTTAAGGTGAATTAACTTATTTTAAGTTGTGT
Bipolaris maydis	7900--7972	19	3.8	19	70	22	71	1.6	TTTTAAGTTGTGTTTATAC
Bipolaris maydis	8427--8470	10	4.4	10	88	0	52	1.63	TATATATGTT
Bipolaris maydis	11490--11596	52	2.1	52	91	3	171	1.61	GTACAGAACATATCATAAACCAACTTTTATATAAAACAATTAAAAAAATATA
Bipolaris maydis	11583--11637	18	3.1	18	78	0	65	1.28	AAAAAAATATAGTACAAT
Bipolaris maydis	11711--11804	42	2.2	42	94	0	161	1.71	TTTGACAAAGGAAAAGGTAAACAGAAAGATACTGAAAATAAC
Bipolaris maydis	11946--12010	18	3.6	18	83	6	78	1.77	CTAAAAAGGGAGAATCCA
Bipolaris maydis	11944--12018	36	2.1	37	87	7	109	1.85	CTCTAAAAAGAGGAGAATCCACTAAAAAGGGGGAATC
Bipolaris maydis	11944--12018	37	2.1	36	85	12	100	1.85	CTCTAAAAAGAGGAGAATCCACTAAAAAGGGGGATC
Bipolaris maydis	16003--16088	26	3.3	26	91	0	145	1.76	AATAGTTATAGAGCATGCTAAAGTTT
Bipolaris maydis	20199--20248	1	50	1	83	0	55	0.47	A
Bipolaris maydis	20200--20249	17	3	17	85	11	68	0.53	AAAAAAAATAAAAAAAT
Bipolaris maydis	20199--20248	21	2.5	20	87	6	73	0.47	AAAAAAAAAAAAAAAAATAA
Bipolaris maydis	20200--20233	9	3.9	9	92	7	61	0.43	AAAAAAAAT
Bipolaris maydis	22406--22445	21	1.9	21	89	0	62	1.65	CAAGAAAAAAAGCTGAAGGCC
Bipolaris maydis	23539--23585	20	2.3	20	92	0	76	1.85	CCAAGCACATACCCACTGTA
Bipolaris maydis	23578--23623	20	2.3	21	78	17	53	1.9	GCCAAGCAGGCAACCGTTGCA
Bipolaris maydis	23991--24097	26	4.1	26	98	0	205	1.89	TAGGTGGAGTGTTATATCTGACTCAT
Bipolaris maydis	24356--24391	15	2.4	15	90	0	63	1.19	TTATATTTTTATTAG
Bipolaris maydis	29259--29291	17	1.9	17	93	0	57	1.54	TTTTCTTGAATTAAGAA
Bipolaris maydis	32418--32494	24	3.2	24	92	0	136	1.97	TTCAGCTGGACAAGTACCAGATCC
Bipolaris maydis	35253--35277	8	3.1	8	100	0	50	1	TATAATTA
Bipolaris maydis	37083--37112	15	1.9	16	93	6	53	1.35	TCATAGAAATTAAAAA
Bipolaris maydis	37161--37198	17	2.2	17	100	0	76	1.38	CTTTTGTAATTATTTAT
Bipolaris maydis	49905--49945	18	2.3	18	86	0	55	1.23	TAAATAAATATATGTTAA
Bipolaris maydis	50121--50183	19	3.2	20	72	21	62	1.49	ATAAAAATTATATCATGGAA
Bipolaris maydis	50120--50189	37	1.9	36	88	8	106	1.47	TATAAAAGATTATATCATGGAAATAAATTATATCTA
Bipolaris maydis	50128--50190	18	3.4	18	72	10	56	1.51	ATTATATGATGGAAATAA
Bipolaris maydis	62532--62637	53	2	53	96	0	194	1.78	GTTACTACTCTTAGAGTAAAAACATATAAAATTATGAGAGAAGAATGTTATAC
Bipolaris maydis	62734--62884	50	3	50	99	0	293	1.84	TACAACTGTCTCTTGAAGTCTATAGCTAGTTGTATTATAAAATCTAATCT
Bipolaris maydis	71883--71942	24	2.5	24	86	0	75	1.63	ATAAATTTTATCTTGAGATATTAC
Bipolaris maydis	93750--93824	36	2.1	36	89	0	114	1.72	GAGGGAAAATATCGTAAAGATATTTTTAAATCTAGA
Bipolaris maydis	101816--102064	129	1.9	130	84	5	335	1.86	ATATTTATTATCTAGATTCGTATTAAGTCGATTCTAGCTGCTATAGACTTCTCTTGGAAACCACA
Bipolaris maydis	101965--102161	97	2	97	85	1	261	1.86	GTATTAAGTCGATTTTAGCTGCTATAGACTCTCTTGGAAACCTAATTTACTTAATTTCCTAAAAGAAATTAAATTTTGGGAATAAACTAAGAGATAA
Bipolaris maydis	104775--104923	25	6	25	96	0	237	1.85	TACACATCTAAAAGGATAAAGTTTT
Bipolaris maydis	106048--106151	49	2.1	49	96	0	190	1.62	GATTATCTGTTATTCAATATGAGTAAATTATCTTGTATTTTTATAAATA
Bipolaris maydis	106074--106151	24	3.2	24	71	10	86	1.58	ATTATCTTGTATTTTTATAAATAG
Bipolaris maydis	106049--106129	25	3.3	25	72	10	76	1.66	ATTATCTGTTATTCAATATGAGTAA
Bipolaris maydis	106132--106171	20	2.1	19	85	4	53	1.37	TATTTTTATAAATACATTA
Bipolaris zeicola	6875--6969	32	3	32	88	0	136	1.95	TTTTTAGCTATGCCAAAAAGGCAACCATGCTA
Bipolaris zeicola	7793--7895	38	2.7	38	80	4	109	1.64	ATTTAAGGTGATTTAGTTATTTTAAAATCTGATTATAC
Bipolaris zeicola	7832--7896	20	3.3	20	67	26	57	1.67	TTTAAGGTGAATTAACTTAT
Bipolaris zeicola	7825--7915	39	2.3	39	96	0	164	1.67	TTATACATTTAAGGTGAATTAACTTATTTTAAGTTGTGT
Bipolaris zeicola	7851--7923	19	3.8	19	70	22	71	1.6	TTTTAAGTTGTGTTTATAC
Bipolaris zeicola	8383--8426	10	4.4	10	88	0	52	1.63	TATATATGTT
Bipolaris zeicola	12610--12661	18	2.9	18	97	0	95	1.52	ATTATCTTATTTATAACC
Bipolaris zeicola	17025--17132	52	2.1	52	91	3	173	1.62	GTACAGAACATATCATAAACCAACTTTTATATAAAACAATTAAAAAAATATA
Bipolaris zeicola	17105--17164	18	3.3	19	73	2	52	1.23	ATATAAAACTATAAAAAAA
Bipolaris zeicola	17118--17169	18	2.9	18	75	11	61	1.32	AAAAAAATATAGTACAAT
Bipolaris zeicola	17246--17339	42	2.2	42	94	0	161	1.71	TTTGACAAAGGAAAAGGTAAACAGAAAGATACTGAAAATAAC
Bipolaris zeicola	17481--17552	18	3.9	18	80	7	83	1.8	CTAAAAAGGGAGAATCCA
Bipolaris zeicola	17479--17553	36	2.1	37	85	12	102	1.84	CTCTAAAAAGAGGAGAATCCACTAAAAAGGGAGGATC
Bipolaris zeicola	21520--21605	26	3.3	26	91	0	145	1.76	AATAGTTATAGAGCATGCTAAAGTTT
Bipolaris zeicola	23737--23784	15	3.1	16	91	8	66	1.65	AAGAAAATCAAGTACT
Bipolaris zeicola	23747--23784	15	2.5	15	100	0	76	1.73	AGTACTAAGAAATCA
Bipolaris zeicola	31311--31369	1	59	1	82	0	64	0.47	A
Bipolaris zeicola	31311--31368	10	5.8	10	89	6	91	0.48	AAAAAAAATA
Bipolaris zeicola	31311--31370	11	5.8	11	84	11	83	0.52	AAAAAAAATAA
Bipolaris zeicola	31311--31366	29	1.9	29	96	0	103	0.49	AAAAAAAATAAAAAAAAAATAAAAAAATA
Bipolaris zeicola	33531--33570	21	1.9	21	89	0	62	1.65	CAAGAAAAAAAGCTGAAGGCC
Bipolaris zeicola	34664--34707	20	2.2	20	91	0	70	1.84	CCAAGCACATACCCACTGTA
Bipolaris zeicola	35119--35199	26	3.1	26	100	0	162	1.88	TAGGTGGAGTGTTATATCTGACTCAT
Bipolaris zeicola	35458--35493	15	2.4	15	90	0	63	1.19	TTATATTTTTATTAG
Bipolaris zeicola	40345--40421	24	3.2	24	90	0	127	1.98	TTCAGCTGGACAAGTACCAGATCC
Bipolaris zeicola	43161--43185	8	3.1	8	100	0	50	1	TATAATTA
Bipolaris zeicola	44991--45020	15	1.9	16	93	6	53	1.35	TCATAGAAATTAAAAA
Bipolaris zeicola	45069--45106	17	2.2	17	95	0	67	1.41	CTTTTGTAATTATTTAT
Bipolaris zeicola	66503--66543	18	2.3	18	86	0	55	1.23	TAAATAAATATATGTTAA
Bipolaris zeicola	66712--66775	32	2	32	84	6	85	1.55	TATATCTATATTAAAAATTATATCATGGAAAT
Bipolaris zeicola	81348--81392	16	2.8	16	93	0	72	1.7	ATTCAACAAAAGATTT
Bipolaris zeicola	115657--115718	5	13.2	5	89	6	78	0.95	TTGGT
Bipolaris zeicola	116006--116075	36	1.9	36	91	0	113	1.71	AAAATATCGTAAAGATATTTTTAAATCTAGAGAGGG
Bipolaris zeicola	123781--124029	129	1.9	130	82	5	317	1.84	ATATTTATTATATAGATTCGTATTAAGTCGATTCTAGCTGCTATAGACTTCTCTTGGAAACCACA
Bipolaris zeicola	123930--124126	97	2	97	85	3	263	1.84	GTATTAAGTCGATTTTAGCTGCTATAGACTTTCTTGGAAACCTAATTTACTTAATTTCCTAAAAGAAATTAAATTTTGGGAATAAACTAAGAGATAA
Bipolaris zeicola	130597--130695	25	4	25	93	1	164	1.86	TACACATCTAAAGGGATAAAGTTTT
Bipolaris zeicola	130597--130697	49	2.1	49	90	3	159	1.87	TACACATCTAAAAGGATAAAGTTTTACACATCTAAAGGGATAAAGGTTT
Bipolaris zeicola	131809--131967	49	3.2	49	89	0	219	1.58	TTTTTATAAATAGATTATCTGTTATTCAATATGAGTAAATTATCTTGTA
Bipolaris zeicola	131822--131902	25	3.3	25	72	10	76	1.66	ATTATCTGTTATTCAATATGAGTAA
Bipolaris zeicola	131911--131967	25	2.3	24	78	3	60	1.49	TATAAATACATTATATTATATCAA
Bipolaris oryzae	8799--8885	37	2.4	36	83	11	106	1.49	GAAATAAATTATATTTATATAAAAATTTATATCATG
Bipolaris oryzae	8824--8886	18	3.4	18	72	10	56	1.45	ATTATATGATGGAAATAA
Bipolaris oryzae	26966--27066	50	2	50	100	0	202	1.83	TACAACTGTCTCTTGAAGTCTATAGCTAGTTGTATTATAAAATCTTATCT
Bipolaris oryzae	29478--29522	16	2.8	16	93	0	72	1.7	ATTCAACAAAAGATTT
Bipolaris oryzae	61601--61745	34	4.3	34	100	0	290	1.97	AGGTAAACCGGCTCCGCTGGTTTACCCCCAAAGG
Bipolaris oryzae	65176--65235	24	2.5	24	86	0	75	1.63	GATAAAATTTATGTAATAACTAAA
Bipolaris oryzae	65347--65378	16	2	16	100	0	64	1.81	TTTACATTTACACAGC
Bipolaris oryzae	75149--75247	25	4	25	92	3	157	1.84	TACACATCTAAAGGGATAAAGTTTT
Bipolaris oryzae	75149--75249	49	2.1	49	88	7	152	1.85	TACACATCTAAAAGGATAAAGTTTTACACATCTAAAGGGATAAAGGTTT
Bipolaris oryzae	76372--76532	49	3.3	49	88	0	214	1.59	TATTTTTATAAATAGATTATCTGTTATTCAATATGAGTAAATTATCTTG
Bipolaris oryzae	76396--76473	25	3.2	25	71	10	70	1.64	TATTCAATATGAGTAAATTATCTTG
Bipolaris oryzae	76476--76532	25	2.3	24	78	3	60	1.49	TATAAATACATTATATTATATCAA
Bipolaris oryzae	84992--85086	32	3	32	88	0	136	1.95	TTTTTAGCTATGCCAAAAAGGCAACCATGCTA
Bipolaris oryzae	85910--86012	38	2.7	38	81	4	118	1.64	ATTTAAGGTGATTTAGTTATTTTAAAATCTGATTATAC
Bipolaris oryzae	85949--86013	20	3.3	20	67	26	57	1.68	TTTAAGGTGAATTAACTTAT
Bipolaris oryzae	85910--86032	39	3.2	39	88	1	158	1.65	ATTTAAGGTGAATTAACTTATTTTAAGATGTGTTTATAC
Bipolaris oryzae	86494--86537	10	4.4	10	88	0	52	1.63	TATATATGTT
Bipolaris oryzae	90019--90088	18	3.9	18	98	0	131	1.51	ATTATCTTATTTATAACC
Bipolaris oryzae	92173--92279	52	2.1	51	92	1	178	1.63	GTACAGAACATATCATAAACCAACTTTTATATAAAACATTAAAAAAATATA
Bipolaris oryzae	92264--92316	18	2.9	18	82	0	70	1.31	TAAAAAAATATAGTACAA
Bipolaris oryzae	92184--92295	52	2.2	52	83	6	138	1.51	ATCATAAACCAACTTTTATATAAAACAATTAAAAAAATATAGTACAAAAAAA
Bipolaris oryzae	92393--92486	42	2.2	42	94	0	161	1.71	TTTGACAAAGGAAAAGGTAAACAGAAAGATACTGAAAATAAC
Bipolaris oryzae	92628--92699	18	3.9	18	80	7	83	1.8	CTAAAAAGGGAGAATCCA
Bipolaris oryzae	92626--92700	36	2.1	37	85	12	102	1.84	CTCTAAAAAGAGGAGAATCCACTAAAAAGGGAGGATC
Bipolaris oryzae	93908--93996	42	2.1	42	87	0	124	1.9	GCTGATGGTTGAGCAATTAAGACAAATAGTAGTCAAAATTTA
Bipolaris oryzae	94077--94169	45	2.1	45	89	0	141	1.77	ATATATCAAGTACTTTTAGATCATCTTGTAGTGAGATAATTAAAA
Bipolaris oryzae	96869--96980	26	4.3	26	94	0	188	1.75	AATAGTTATAGAGCATGATAAAGTTT
Bipolaris oryzae	97839--97873	15	2.3	15	95	0	61	1.71	ACTAAGAAATCAAGC
Bipolaris oryzae	101410--101471	1	62	1	83	0	70	0.46	A
Bipolaris oryzae	101411--101472	21	3	21	88	4	99	0.51	AAAAAAATAAAAAAAAAAAAT
Bipolaris oryzae	101409--101471	29	2.2	29	91	5	101	0.5	TAAAAAAAATAAAAAAAAAAATAAAAAAA
Bipolaris oryzae	101410--101472	13	4.7	13	86	7	90	0.5	AAAAAAAATAAAA
Bipolaris oryzae	103628--103667	21	1.9	21	89	0	62	1.65	CAAGAAAAAAAGCTGAAGGCC
Bipolaris oryzae	104678--104721	20	2.2	20	91	0	70	1.84	CCAAGCACATACCCACTGTA
Bipolaris oryzae	105134--105214	26	3.1	26	100	0	162	1.88	TAGGTGGAGTGTTATATCTGACTCAT
Bipolaris oryzae	105473--105508	15	2.4	15	90	0	63	1.19	TTATATTTTTATTAG
Bipolaris oryzae	113928--114004	24	3.2	24	92	0	136	1.97	TTCAGCTGGACAAGTACCAGATCC
Bipolaris oryzae	116760--116784	8	3.1	8	100	0	50	1	TATAATTA
Bipolaris oryzae	118590--118619	15	1.9	16	93	6	53	1.35	TCATAGAAATTAAAAA
Bipolaris oryzae	118668--118705	17	2.2	17	100	0	76	1.38	CTTTTGTAATTATTTAT
Bipolaris sorokiniana	7184--7284	50	2	50	100	0	202	1.83	AAGATAAGATTTTATAATACAACTAGCTATAGACTTCAAGAGACAGTTGT
Bipolaris sorokiniana	7381--7486	53	2	53	96	0	194	1.77	GTATAACATTATTCTCTCATAATTTTATATGTTTTTACTCTAAGAGAAGTAAC
Bipolaris sorokiniana	21629--21706	37	2.1	36	86	6	104	1.45	ATATAATCTATTTCCATCATATAATCTTTTATATAA
Bipolaris sorokiniana	21876--21916	18	2.3	18	86	0	55	1.23	ATTTATAAAAATATATCT
Bipolaris sorokiniana	36146--36183	17	2.2	17	95	0	67	1.41	AAAGATAAAGAATTACA
Bipolaris sorokiniana	36232--36261	15	1.9	16	93	6	53	1.35	TTTTAATTTCTATGAT
Bipolaris sorokiniana	38067--38091	8	3.1	8	100	0	50	1	ATAATTAT
Bipolaris sorokiniana	46696--46729	15	2.3	15	94	0	59	1.18	ATAACTAATAAAAAC
Bipolaris sorokiniana	46988--47068	26	3.1	26	98	0	153	1.89	CTAATGAGTCAGATATAACACTCCAC
Bipolaris sorokiniana	47478--47525	20	2.4	20	89	0	78	1.86	TGCTTGGCACAGTGGCTATG
Bipolaris sorokiniana	48535--48574	21	1.9	21	89	0	62	1.65	CCTTCAGCTTCCTTTCTTGGG
Bipolaris sorokiniana	50736--50782	1	47	1	82	0	58	0.42	T
Bipolaris sorokiniana	50737--50782	10	4.8	10	89	10	78	0.43	TTTTTTTTTA
Bipolaris sorokiniana	50739--50781	18	2.4	18	100	0	86	0.45	TTTTTTTATTTTTTTTTA
Bipolaris sorokiniana	54941--55026	26	3.3	26	91	0	145	1.76	TAACTATTAAACTTTAGCATGCTCTA
Bipolaris sorokiniana	57754--57846	45	2.1	45	89	0	141	1.73	TATTTTTAAATATATCAAAACAAGATGATCTAAAAGGACTTGATA
Bipolaris sorokiniana	57927--58015	42	2.1	42	93	0	151	1.91	TCAGCTAAACTTTGACAACTATTGGCCTTAATTGCTCAACAA
Bipolaris sorokiniana	59224--59298	18	4.1	18	81	8	89	1.84	AGGATTCTCCCTTTTTAG
Bipolaris sorokiniana	59224--59298	36	2.1	37	85	12	102	1.84	AGGATCCTCCCTTTTTAGTAGATTCTCCTCTTTTTAG
Bipolaris sorokiniana	59438--59532	42	2.3	42	92	0	163	1.72	CTTTGTCAAAAATATTTTCAGTATATTTCTGTTTACCTTTTC
Bipolaris sorokiniana	59609--59659	18	2.8	18	84	0	75	1.27	GTACTATATTTTTTTATA
Bipolaris sorokiniana	59645--59752	52	2.1	52	91	3	173	1.62	GTACTATATTTTAGTAATAGTTTTATATAAAAGTTGGTTTATGATATGTTCT
Bipolaris sorokiniana	63652--63721	18	3.9	18	98	0	131	1.51	TTATAAATAAGATAATGG
Bipolaris sorokiniana	63707--63750	19	2.1	22	84	12	58	1.42	TATAAATAAGAGTAAGTTTAGA
Bipolaris sorokiniana	67209--67252	10	4.4	10	88	0	52	1.63	TATAAACGTA
Bipolaris sorokiniana	67710--67782	19	3.8	19	70	22	71	1.6	AAACACAACTTAAAAGTAT
Bipolaris sorokiniana	67718--67808	39	2.3	39	96	0	164	1.67	CTTAAATGTATAAACACAACTTAAAATAAGCTAATTCAC
Bipolaris sorokiniana	67737--67801	20	3.3	20	67	26	57	1.67	CTTAAAATAAGTTAATTCAC
Bipolaris sorokiniana	67718--67840	39	3.2	38	87	3	149	1.64	CTTAAATGTATAAACACAACTTAAAATAACTAATTCAC
Bipolaris sorokiniana	68664--68758	32	3	32	88	0	136	1.95	AGCATGGTTGCCTTTTTGGCATAGCTAAAAAT
Bipolaris sorokiniana	75807--75863	25	2.3	24	78	3	60	1.49	TATTTATATAGATAAAACATAATC
Bipolaris sorokiniana	75807--75967	49	3.3	49	89	0	223	1.57	TATTTATAAAAATACAAGATAATATACTCATATTGAATAACAGATAATC
Bipolaris sorokiniana	75872--75952	25	3.3	24	72	10	74	1.66	AGATAATATACTCATATGAATAAC
Bipolaris sorokiniana	77082--77181	24	4.1	24	92	2	164	1.87	GTAAAACTTTATCCCTTTAGATGT
Bipolaris sorokiniana	79797--79993	97	2	97	85	3	263	1.84	TACTTATCTCTTAGGTTATTCCCAAAACTTAATTTCCCATAGGAAATTAAATAAATGAGACTCCCAAGAAAGTCTATACCAGCTAAAATCGACTTAA
Bipolaris sorokiniana	81293--81400	54	2	54	87	3	155	1.86	TGTTTATGGATTTGAACCATATAAATTAATAACAATTTATGCTACTTGCACAGA
Bipolaris cookei	8345--8421	36	2.1	36	90	0	118	1.48	ATATGTTTATAAAAAATTATATTATGGAAATAAATA
Bipolaris cookei	31731--31972	26	9.3	26	96	0	430	1.73	TAACTATTAAACTTTATCATGCTCTA
Bipolaris cookei	32224--32318	50	2	48	82	10	115	1.68	TTTATTTTTTTTTTTCGACGTAATTTCGTGATCAAAATAACTATCCCT
Bipolaris cookei	65765--65872	54	2	54	89	3	164	1.85	TCTGTGCAAGGAGCATAAATTATTATCAATTTATAAGGTTCAAATCCATAAACA
Bipolaris cookei	69283--69381	25	4	25	93	1	164	1.86	TACACATCTAAAGGGATAAAGTTTT
Bipolaris cookei	69283--69383	49	2.1	49	90	3	159	1.87	TACACATCTAAAAGGATAAAGTTTTACACATCTAAAGGGATAAAGGTTT
Bipolaris cookei	70471--70559	24	3.5	26	69	14	87	1.58	ATAGATTATCTGTTTTATTTTTATAA
Bipolaris cookei	70486--70646	49	3.3	49	89	0	223	1.57	TATTTTTATAAATAGATTATCTGTTATTCAATATGAGTAAATTATCTTG
Bipolaris cookei	70501--70581	25	3.3	25	72	10	76	1.66	ATTATCTGTTATTCAATATGAGTAA
Bipolaris cookei	70590--70646	25	2.3	24	78	3	60	1.49	TATAAATACATTATATTATATCAA
Bipolaris cookei	79145--79239	32	3	32	88	0	136	1.95	TTTTTAGCTATGCCAAAAAGGCAACCATGCTA
Bipolaris cookei	80065--80187	39	3.2	38	84	3	113	1.65	ATTTAAGGTGATTTAGTTATTTTAAAATCTGATTATAC
Bipolaris cookei	80104--80168	20	3.3	20	67	26	57	1.67	TTTAAGGTGAATTAACTTAT
Bipolaris cookei	80097--80187	39	2.3	39	98	0	173	1.68	TTATACATTTAAGGTGAATTAACTTATTTTAAGTTGTGT
Bipolaris cookei	80124--80195	19	3.7	19	70	23	69	1.62	TTTAAGTTGTGTTTATACA
Bipolaris cookei	80654--80697	10	4.4	10	88	0	52	1.63	TATATATGTT
Bipolaris cookei	84089--84158	18	3.9	18	98	0	131	1.51	ATTATCTTATTTATAACC
Bipolaris cookei	90453--90541	42	2.1	42	95	0	160	1.92	GCTGATGGTTGAGCAATTAAGGCCAATAGTAGTCAAAGTTTA
Bipolaris cookei	90622--90714	45	2.1	45	93	0	159	1.77	ATATATCAAGTACTTTTAGATCATCTTGTAGTGAGATAATTAAAA
Bipolaris cookei	93546--93631	26	3.3	26	91	0	145	1.76	AATAGTTATAGAGCATGCTAAAGTTT
Bipolaris cookei	100426--100509	1	84	1	79	0	69	0.62	A
Bipolaris cookei	100426--100489	12	5.3	12	85	10	78	0.5	AAAAAAAATAAA
Bipolaris cookei	100425--100498	29	2.6	28	89	4	121	0.63	TAAAAAAAATAAAAAAAAAAATAAAAAA
Bipolaris cookei	100428--100509	36	2.2	36	89	6	121	0.63	AAAAAAAAAATAAAAAATAAAAAAAGAAAAAAAATT
Bipolaris cookei	100429--100509	18	4.5	17	82	10	99	0.63	AAAAAAAAAAAAAAAAT
Bipolaris cookei	100425--100508	29	3	26	83	11	78	0.65	TAAAAAAAAAAAAAAAATAAAAAAAA
Bipolaris cookei	102684--102723	21	1.9	21	89	0	62	1.65	CAAGAAAAAAAGCTGAAGGCC
Bipolaris cookei	103782--103828	20	2.3	20	92	0	76	1.85	CCAAGCACATACCCACTGTA
Bipolaris cookei	104238--104318	26	3.1	26	100	0	162	1.88	TAGGTGGAGTGTTATATCTGACTCAT
Bipolaris cookei	104576--104611	15	2.4	15	90	0	63	1.19	TTATATTTTTATTAG
Bipolaris cookei	113776--113810	17	2.1	17	94	0	61	1.72	AATTTCCTTGAATTAAG
Bipolaris cookei	116842--116918	24	3.2	24	92	0	136	1.97	TTCAGCTGGACAAGTACCAGATCC
Bipolaris cookei	121508--121537	15	1.9	16	93	6	53	1.35	TCATAGAAATTAAAAA
Bipolaris cookei	121586--121623	17	2.2	17	100	0	76	1.38	CTTTTGTAATTATTTAT
Curvularia trifolii	358--519	49	3.3	49	86	0	207	1.62	TATTTTTATAAATAGATTATCTGTTATTCAATATGAGTAAATTATCTTG
Curvularia trifolii	343--473	25	5.3	24	68	10	86	1.63	ATAGATTATCTGTTATTTTTATAA
Curvularia trifolii	5333--5434	31	3.3	31	100	0	204	1.94	ATAGATTATCTGTTATTTTTATAA
Curvularia trifolii	6458--6560	38	2.7	38	80	4	109	1.61	ATTTAAGGTGATTTAGTTATTTTAAAATGTGATTATAC
Curvularia trifolii	6490--6572	39	2.1	39	95	0	148	1.64	TTATACATTTAAAGTGAATTAACTTATTTTAAGTTGTGT
Curvularia trifolii	7065--7128	10	6.4	10	85	0	74	1.62	TATATATGTT
Curvularia trifolii	7065--7118	20	2.7	20	97	0	99	1.54	TATATACGTTTATATGTGTT
Curvularia trifolii	7065--7128	30	2.1	30	88	0	92	1.62	TATATATGTTTATATACGTTTATACACGTT
Curvularia trifolii	8264--8302	18	2.3	16	86	8	51	1.33	TATTACTTATAAACTT
Curvularia trifolii	15182--15215	15	2.3	15	94	0	59	1.55	AATAGTATTGATTTC
Curvularia trifolii	15301--15352	19	2.7	19	96	0	95	1.45	TAGTTAGGTTTAATTTTGA
Curvularia trifolii	15453--15524	21	3.4	21	67	14	67	1.73	TTTATCTATCCATTTTGGTTA
Curvularia trifolii	15452--15551	42	2.4	42	91	1	166	1.73	CTTTATCTATCCATTTTGGTTATTTAGCTATACTTTGCTGCA
Curvularia trifolii	15560--15603	17	2.5	18	88	3	63	1.06	ATAATAAAATGATAAAAA
Curvularia trifolii	19532--19590	18	3.3	18	76	9	66	1.33	ATATAATTTTTTATATAC
Curvularia trifolii	19513--19590	36	2.2	36	92	0	129	1.4	CATATAATTTATTTCCATAATATAATCTTTTATAAA
Curvularia trifolii	27634--27658	8	3.1	8	100	0	50	1	ATAATTAT
Curvularia trifolii	29233--29302	29	2.4	29	90	2	104	1.83	TATTAATAAGACCTTTACTTGCATTAGTG
Curvularia trifolii	37911--37957	18	2.6	18	96	0	85	1.79	TCTAAATTATCACCATGA
Curvularia trifolii	50886--50929	21	2.1	21	86	0	61	1.5	TACAAAAGAATAAGATTAATA
Curvularia trifolii	50894--50937	21	2.1	21	91	0	70	1.38	AATAAGATTAATATACAATAT
Curvularia trifolii	51112--51191	27	3	27	85	3	108	1.76	TATATAATTTATCGTGCTAGTCTTTAG
Curvularia trifolii	51177--51206	15	2	15	100	0	60	1.75	ATGTGCTAGTATTTA
Curvularia trifolii	52342--52452	57	1.9	57	85	3	152	1.76	AATGGTAGATTTTTATCTACCAATTTACAAAACAATCCTTTGTTTGCTCCTATTACT
Curvularia trifolii	55280--55387	54	2	54	89	3	164	1.86	TCTGTGCAAGGAGCATAAATTATTATCAATTTATATGGTTCAAATCCATAAACA
Curvularia trifolii	56986--57012	13	2.1	13	100	0	54	1.81	AGAAATTAGCTCA
Curvularia trifolii	58431--58481	24	2.1	25	92	3	86	1.91	CATCTAAAGGGATAAAGTTTTTACG
Curvularia trifolii	58417--58481	24	2.6	24	87	4	85	1.85	ATAAATTTTTACGCATCTAAAGGG

## Sheet: Table S8
Table S8 Species, and GenBank accession number used for phylogenetic analysis in this study
Species	GenBank accession number	Phylum	subphylum	Order	Family
Aspergillus kawachii	AP012272	Ascomycota	Eurotiomycetes	Eurotiales	Aspergillaceae
Aspergillus lentulus	LC612919
Aspergillus luchuensis	AP024433
Aspergillus niger	DQ207726
Aspergillus parasiticus	MK124769
Aspergillus pseudoglaucus	NC_041427
Aspergillus pseudoviridinutans	AP024468
Aspergillus tubingensis	DQ217399
Aspergillus viridinutans	LC604067
Penicillium digitatum	HQ622809
Penicillium marneffei	JQ354997
Penicillium roqueforti	NC_027416
Trichophyton mentagrophytes	FJ385027			Onygenales	Arthrodermataceae
Paracoccidioides brasiliensis	MT815704				\
Paracoccidioides sp	MT815705				\
Bipolaris maydis	OR695074		Dothideomycetes	Pleosporales	Pleosporaceae
Bipolaris zeicola	OR695075
Bipolaris cookei	MF784482
Bipolaris oryzae	OR695076
Bipolaris sorokiniana	Figshare.20484390
Curvularia trifolii	KY986975
Exserohilum turcicum	OK381869
Exserohilum rostratum	OK377062
Alternaria alternata	MF669499
Stemphylium lycopersici	KX453765
Corynespora cassiicola	MN239093				Corynesporascaceae
Pithomyces chartarum	KY792993				Astrosphaeriellaceae
Coniothyrium glycines	MH337273				Coniothyriaceae
Didymella pinodes	KT946597				Didymellaceae
Phaeosphaeria nodorum	EU053989				Phaeosphaeriaceae
Shiraia bambusicola	KM382246				Shiraiaceae
Botryosphaeria kuwatsukai	MG593780			Botryosphaeriales	Botryosphaeriaceae
Botryosphaeria dothidea	MG593778
Cladosporium cladosporioides	MN661341			Cladosporiales	Cladosporiaceae
Cladosporium sp	MN657180
Cladosporium sphaerospermum	MN657181
Mycosphaerella graminicola	EU090238			Mycosphaerellales	Mycosphaerellaceae
Pseudocercospora fijiensis	NC_044132
Sydowia polyspora	MK637641			Dothideales	Dothioraceae
Ceratocystis albifundus	MG976800		Sordariomycetes	Microascales	Ceratocystidaceae
Ceratocystis cacaofunesta	MT331846
Ceratocystis changhui	MT331818
Ceratocystis colombiana	MT331845
Ceratocystis fimbriata	MT331840
Ceratocystis huliohia	MT331822
Ceratocystis lukuohia	MT331823
Ceratocystis papillata	MT331844
Ceratocystis polychroma	MT331817
Ceratocystis uchidae	MT331819
Chrysoporthe austroafricana	KT380883			Diaporthales	Cryphonectriaceae
Chrysoporthe cubensis	KT380885
Chrysoporthe deuterocubensis	KT380884
Cryphonectria parasitica	KT428651
Juglanconis juglandina	KY575057				Juglanconidaceae
Juglanconis oblonga	KY575054
Juglanconis sp	KY575055
Sporothrix insectorum	MK482392			Ophiostomatales	Ophiostomataceae
Sporothrix schenckii	AB568599
Pestalotiopsis fici	KX870077			Xylariales	Sporocadaceae
Nemania diffusa	MN780510				Xylariaceae
Xylaria hypoxylon	MK574676
Madurella mycetomatis	JQ015302			Sordariales	\
Neurospora crassa	KY213951				Sordariaceae
Ophiocordyceps sinensis	MH400233			Hypocreales	Ophiocordycipitaceae
Ophiognomonia clavigignenti	KY575058			Diaporthales	Gnomoniaceae
Scopulariopsis brevicaulis	MK672942			Microascales	Microascaceae
Hypogymnia vittata	KY362374		Lecanoromycetes	Lecanorales	Parmeliaceae
Imshaugia aleurites	KY360311
Parmotrema stuppeum	KY362439
Parmotrema ultralucens	MG807882
Pseudevernia consocians	NC_039163
Cladonia apodocarpa	MG958507				Cladoniaceae
Cladonia leporina	MG725377
Cladonia macilenta	MK318967
Cladonia petrophila	MG941021
Cladonia peziziformis	MG686615
Cladonia rangiferina	KY460674
Cladonia subtenuis	MG949117
Bryoria tenuis	KY369195				Ramalinaceae
Phyllopsora corallina	KY364635
Ramalina intermedia	MK321681
Lecanora cinereofusca	MH359410				Lecanoraceae
Lecanora saxigena	MH359409
Lecanora strobilina	KU308740
Graphis lineola	KY315996			Ostropales	Graphidaceae
Graphis scripta	MK333197
Nadvornikia sorediata	MK331994
Heterodermia casarettiana	MH359411			Caliciales	Physciaceae
Heterodermia speciosa	MG711806
Peltigera dolichorrhiza	KT946595			Peltigerales	Peltigeraceae
Peltigera malacea	JN088164
Leptogium hirsutum	KY457237				Collemataceae
Ricasolia amplissima	KY853549				Lobariaceae
Taphrina deformans	AP017979		Taphrinomycetes	Taphrinales	Taphrinaceae
Taphrina wiesneri	AP017981
Pneumocystis canis	MT726216		Pneumocystidomycetes	Pneumocystidales	Pneumocystidaceae
The Bipolaris sorokiniana mitogenome was obtained from the Figshare database (https://doi.org/10.6084/m9.figshare.20484390).
